# Supplementary material for: A Comprehensive, Multi-Scale Dynamical Model of ErbB Receptor Signal Transduction in Human Mammary Epithelial Cells
Source: PLoS One. 2013 Apr 18;8(4):e61757. doi: 10.1371/journal.pone.0061757 (PMC3630219; doi:10.1371/journal.pone.0061757)
Supplement: Supporting Information S2 — SBML model representation of signal transduction epithelial cells (SBML) [file pone.0061757.s002.sbml]

<?xml version='1.0' encoding='UTF-8' standalone='no'?>
<sbml xmlns="http://www.sbml.org/sbml/level3/version1/core" qual:required="true" level="3" xmlns:qual="http://www.sbml.org/sbml/level3/version1/qual/version1" version="1">
  <model id="ID_Epithelial_2" name="Epithelial 2" metaid="b10ad37f_f404_46d9_b87b_13d6a684208b">
    <notes>
      <body xmlns="http://www.w3.org/1999/xhtml">
        <br/>
            <h1>Description</h1>
            <br/>
            <p>reverting to version 6.51</p>
            <br/>
            <h1>Tags</h1>
            <br/>
            <p/>
            </body>
      
    </notes>
    <annotation>
      <rdf:RDF xmlns:rdf="http://www.w3.org/1999/02/22-rdf-syntax-ns#" xmlns:dcterms="http://purl.org/dc/terms/">
        <rdf:Description rdf:about="#b10ad37f_f404_46d9_b87b_13d6a684208b">
          <dcterms:created rdf:parseType="Resource">
            <dcterms:W3CDTF>2013-03-22T19:47:01Z</dcterms:W3CDTF>
          </dcterms:created>
          <dcterms:modified rdf:parseType="Resource">
            <dcterms:W3CDTF>2013-03-22T19:46:59Z</dcterms:W3CDTF>
          </dcterms:modified>
          <dcterms:modified rdf:parseType="Resource">
            <dcterms:W3CDTF>2013-03-22T19:47:01Z</dcterms:W3CDTF>
          </dcterms:modified>
        </rdf:Description>
      </rdf:RDF>
    </annotation>
      <listOfCompartments>
      <compartment id="extracellular" constant="true" name="extracellular"/>
      <compartment id="cytosol" constant="true" name="cytosol"/>
    </listOfCompartments>
      <qual:listOfQualitativeSpecies xmlns:qual="http://www.sbml.org/sbml/level3/version1/qual/version1">
      <qual:qualitativeSpecies qual:constant="true" qual:compartment="extracellular" qual:name="AG" qual:id="ID_AG"/>
      <qual:qualitativeSpecies qual:constant="true" qual:compartment="extracellular" qual:name="alpha_1213L" qual:id="ID_alpha_1213L"/>
      <qual:qualitativeSpecies qual:constant="true" qual:compartment="extracellular" qual:name="alpha_iL" qual:id="ID_alpha_iL"/>
      <qual:qualitativeSpecies qual:constant="true" qual:compartment="extracellular" qual:name="alpha_qL" qual:id="ID_alpha_qL"/>
      <qual:qualitativeSpecies qual:constant="true" qual:compartment="extracellular" qual:name="alpha_sL" qual:id="ID_alpha_sL"/>
      <qual:qualitativeSpecies qual:constant="true" qual:compartment="extracellular" qual:name="ECM" qual:id="ID_ECM"/>
      <qual:qualitativeSpecies qual:constant="true" qual:compartment="extracellular" qual:name="EGF" qual:id="ID_EGF"/>
      <qual:qualitativeSpecies qual:constant="true" qual:compartment="extracellular" qual:name="EGFR_Contr" qual:id="ID_EGFR_Contr"/>
      <qual:qualitativeSpecies qual:constant="true" qual:compartment="extracellular" qual:name="ErbB2_Contr" qual:id="ID_ErbB2_Contr"/>
      <qual:qualitativeSpecies qual:constant="true" qual:compartment="extracellular" qual:name="ErbB2Deg_Contr" qual:id="ID_ErbB2Deg_Contr"/>
      <qual:qualitativeSpecies qual:constant="true" qual:compartment="extracellular" qual:name="ErbB3_Contr" qual:id="ID_ErbB3_Contr"/>
      <qual:qualitativeSpecies qual:constant="true" qual:compartment="extracellular" qual:name="ErbB4_Contr" qual:id="ID_ErbB4_Contr"/>
      <qual:qualitativeSpecies qual:constant="true" qual:compartment="extracellular" qual:name="ExtE_cadherin" qual:id="ID_ExtE_cadherin"/>
      <qual:qualitativeSpecies qual:constant="true" qual:compartment="extracellular" qual:name="ExtPump" qual:id="ID_ExtPump"/>
      <qual:qualitativeSpecies qual:constant="true" qual:compartment="extracellular" qual:name="IL1_TNF" qual:id="ID_IL1_TNF"/>
      <qual:qualitativeSpecies qual:constant="true" qual:compartment="extracellular" qual:name="NRG" qual:id="ID_NRG"/>
      <qual:qualitativeSpecies qual:constant="true" qual:compartment="extracellular" qual:name="Pertuzumab" qual:id="ID_Pertuzumab"/>
      <qual:qualitativeSpecies qual:constant="true" qual:compartment="extracellular" qual:name="PI3K_I" qual:id="ID_PI3K_I"/>
      <qual:qualitativeSpecies qual:constant="true" qual:compartment="extracellular" qual:name="PTEN_I" qual:id="ID_PTEN_I"/>
      <qual:qualitativeSpecies qual:constant="true" qual:compartment="extracellular" qual:name="Stress" qual:id="ID_Stress"/>
      <qual:qualitativeSpecies qual:constant="true" qual:compartment="extracellular" qual:name="TGFa" qual:id="ID_TGFa"/>
      <qual:qualitativeSpecies qual:constant="true" qual:compartment="extracellular" qual:name="Trastuzumab" qual:id="ID_Trastuzumab"/>
      <qual:qualitativeSpecies qual:constant="false" qual:compartment="cytosol" qual:maxLevel="1" qual:name="AA" qual:initialLevel="0" qual:id="ID_AA"/>
      <qual:qualitativeSpecies qual:constant="false" qual:compartment="cytosol" qual:maxLevel="1" qual:name="AC" qual:initialLevel="0" qual:id="ID_AC"/>
      <qual:qualitativeSpecies qual:constant="false" qual:compartment="cytosol" qual:maxLevel="1" qual:name="Actin" qual:initialLevel="0" qual:id="ID_Actin"/>
      <qual:qualitativeSpecies qual:constant="false" qual:compartment="cytosol" qual:maxLevel="1" qual:name="Akt" qual:initialLevel="0" qual:id="ID_Akt"/>
      <qual:qualitativeSpecies qual:constant="false" qual:compartment="cytosol" qual:maxLevel="1" qual:name="Alix" qual:initialLevel="0" qual:id="ID_Alix"/>
      <qual:qualitativeSpecies qual:constant="false" qual:compartment="cytosol" qual:maxLevel="1" qual:name="alpha_1213R" qual:initialLevel="0" qual:id="ID_alpha_1213R"/>
      <qual:qualitativeSpecies qual:constant="false" qual:compartment="cytosol" qual:maxLevel="1" qual:name="alpha_catenin" qual:initialLevel="0" qual:id="ID_alpha_catenin"/>
      <qual:qualitativeSpecies qual:constant="false" qual:compartment="cytosol" qual:maxLevel="1" qual:name="alpha_iR" qual:initialLevel="0" qual:id="ID_alpha_iR"/>
      <qual:qualitativeSpecies qual:constant="false" qual:compartment="cytosol" qual:maxLevel="1" qual:name="alpha_qR" qual:initialLevel="0" qual:id="ID_alpha_qR"/>
      <qual:qualitativeSpecies qual:constant="false" qual:compartment="cytosol" qual:maxLevel="1" qual:name="alpha_sR" qual:initialLevel="0" qual:id="ID_alpha_sR"/>
      <qual:qualitativeSpecies qual:constant="false" qual:compartment="cytosol" qual:maxLevel="1" qual:name="AMSH" qual:initialLevel="0" qual:id="ID_AMSH"/>
      <qual:qualitativeSpecies qual:constant="false" qual:compartment="cytosol" qual:maxLevel="1" qual:name="AND_34" qual:initialLevel="0" qual:id="ID_AND_34"/>
      <qual:qualitativeSpecies qual:constant="false" qual:compartment="cytosol" qual:maxLevel="1" qual:name="AP2" qual:initialLevel="0" qual:id="ID_AP2"/>
      <qual:qualitativeSpecies qual:constant="false" qual:compartment="cytosol" qual:maxLevel="1" qual:name="ARF" qual:initialLevel="0" qual:id="ID_ARF"/>
      <qual:qualitativeSpecies qual:constant="false" qual:compartment="cytosol" qual:maxLevel="1" qual:name="ARNO" qual:initialLevel="0" qual:id="ID_ARNO"/>
      <qual:qualitativeSpecies qual:constant="false" qual:compartment="cytosol" qual:maxLevel="1" qual:name="Arp_23" qual:initialLevel="0" qual:id="ID_Arp_23"/>
      <qual:qualitativeSpecies qual:constant="false" qual:compartment="cytosol" qual:maxLevel="1" qual:name="ASK1" qual:initialLevel="0" qual:id="ID_ASK1"/>
      <qual:qualitativeSpecies qual:constant="false" qual:compartment="cytosol" qual:maxLevel="1" qual:name="B_Arrestin" qual:initialLevel="0" qual:id="ID_B_Arrestin"/>
      <qual:qualitativeSpecies qual:constant="false" qual:compartment="cytosol" qual:maxLevel="1" qual:name="B_catenin" qual:initialLevel="0" qual:id="ID_B_catenin"/>
      <qual:qualitativeSpecies qual:constant="false" qual:compartment="cytosol" qual:maxLevel="1" qual:name="B_Parvin" qual:initialLevel="0" qual:id="ID_B_Parvin"/>
      <qual:qualitativeSpecies qual:constant="false" qual:compartment="cytosol" qual:maxLevel="1" qual:name="Ca" qual:initialLevel="0" qual:id="ID_Ca"/>
      <qual:qualitativeSpecies qual:constant="false" qual:compartment="cytosol" qual:maxLevel="1" qual:name="CALM" qual:initialLevel="0" qual:id="ID_CALM"/>
      <qual:qualitativeSpecies qual:constant="false" qual:compartment="cytosol" qual:maxLevel="1" qual:name="CaM" qual:initialLevel="0" qual:id="ID_CaM"/>
      <qual:qualitativeSpecies qual:constant="false" qual:compartment="cytosol" qual:maxLevel="1" qual:name="CaMK" qual:initialLevel="0" qual:id="ID_CaMK"/>
      <qual:qualitativeSpecies qual:constant="false" qual:compartment="cytosol" qual:maxLevel="1" qual:name="CaMKK" qual:initialLevel="0" qual:id="ID_CaMKK"/>
      <qual:qualitativeSpecies qual:constant="false" qual:compartment="cytosol" qual:maxLevel="1" qual:name="cAMP" qual:initialLevel="0" qual:id="ID_cAMP"/>
      <qual:qualitativeSpecies qual:constant="false" qual:compartment="cytosol" qual:maxLevel="1" qual:name="Cas" qual:initialLevel="0" qual:id="ID_Cas"/>
      <qual:qualitativeSpecies qual:constant="false" qual:compartment="cytosol" qual:maxLevel="1" qual:name="Cbl_ErbB2" qual:initialLevel="0" qual:id="ID_Cbl_ErbB2"/>
      <qual:qualitativeSpecies qual:constant="false" qual:compartment="cytosol" qual:maxLevel="1" qual:name="Cbl_FA" qual:initialLevel="0" qual:id="ID_Cbl_FA"/>
      <qual:qualitativeSpecies qual:constant="false" qual:compartment="cytosol" qual:maxLevel="1" qual:name="Cbl_RTK" qual:initialLevel="0" qual:id="ID_Cbl_RTK"/>
      <qual:qualitativeSpecies qual:constant="false" qual:compartment="cytosol" qual:maxLevel="1" qual:name="Cbp" qual:initialLevel="0" qual:id="ID_Cbp"/>
      <qual:qualitativeSpecies qual:constant="false" qual:compartment="cytosol" qual:maxLevel="1" qual:name="Cdc42" qual:initialLevel="0" qual:id="ID_Cdc42"/>
      <qual:qualitativeSpecies qual:constant="false" qual:compartment="cytosol" qual:maxLevel="1" qual:name="CHIP" qual:initialLevel="0" qual:id="ID_CHIP"/>
      <qual:qualitativeSpecies qual:constant="false" qual:compartment="cytosol" qual:maxLevel="1" qual:name="CIN85" qual:initialLevel="0" qual:id="ID_CIN85"/>
      <qual:qualitativeSpecies qual:constant="false" qual:compartment="cytosol" qual:maxLevel="1" qual:name="Clathrin" qual:initialLevel="0" qual:id="ID_Clathrin"/>
      <qual:qualitativeSpecies qual:constant="false" qual:compartment="cytosol" qual:maxLevel="1" qual:name="Cortactin" qual:initialLevel="0" qual:id="ID_Cortactin"/>
      <qual:qualitativeSpecies qual:constant="false" qual:compartment="cytosol" qual:maxLevel="1" qual:name="Crk" qual:initialLevel="0" qual:id="ID_Crk"/>
      <qual:qualitativeSpecies qual:constant="false" qual:compartment="cytosol" qual:maxLevel="1" qual:name="Csk" qual:initialLevel="0" qual:id="ID_Csk"/>
      <qual:qualitativeSpecies qual:constant="false" qual:compartment="cytosol" qual:maxLevel="1" qual:name="DAG" qual:initialLevel="0" qual:id="ID_DAG"/>
      <qual:qualitativeSpecies qual:constant="false" qual:compartment="cytosol" qual:maxLevel="1" qual:name="DGK" qual:initialLevel="0" qual:id="ID_DGK"/>
      <qual:qualitativeSpecies qual:constant="false" qual:compartment="cytosol" qual:maxLevel="1" qual:name="DOCK180" qual:initialLevel="0" qual:id="ID_DOCK180"/>
      <qual:qualitativeSpecies qual:constant="false" qual:compartment="cytosol" qual:maxLevel="1" qual:name="Dynamin" qual:initialLevel="0" qual:id="ID_Dynamin"/>
      <qual:qualitativeSpecies qual:constant="false" qual:compartment="cytosol" qual:maxLevel="1" qual:name="E_cadherin" qual:initialLevel="0" qual:id="ID_E_cadherin"/>
      <qual:qualitativeSpecies qual:constant="false" qual:compartment="cytosol" qual:maxLevel="1" qual:name="EEA1" qual:initialLevel="0" qual:id="ID_EEA1"/>
      <qual:qualitativeSpecies qual:constant="false" qual:compartment="cytosol" qual:maxLevel="1" qual:name="EGFR_EGFR" qual:initialLevel="0" qual:id="ID_EGFR_EGFR"/>
      <qual:qualitativeSpecies qual:constant="false" qual:compartment="cytosol" qual:maxLevel="1" qual:name="EGFR_EGFR_EGF_CCP" qual:initialLevel="0" qual:id="ID_EGFR_EGFR_EGF_CCP"/>
      <qual:qualitativeSpecies qual:constant="false" qual:compartment="cytosol" qual:maxLevel="1" qual:name="EGFR_EGFR_EGF_CCV" qual:initialLevel="0" qual:id="ID_EGFR_EGFR_EGF_CCV"/>
      <qual:qualitativeSpecies qual:constant="false" qual:compartment="cytosol" qual:maxLevel="1" qual:name="EGFR_EGFR_EGF_End" qual:initialLevel="0" qual:id="ID_EGFR_EGFR_EGF_End"/>
      <qual:qualitativeSpecies qual:constant="false" qual:compartment="cytosol" qual:maxLevel="1" qual:name="EGFR_EGFR_EGF_Lysosome" qual:initialLevel="0" qual:id="ID_EGFR_EGFR_EGF_Lysosome"/>
      <qual:qualitativeSpecies qual:constant="false" qual:compartment="cytosol" qual:maxLevel="1" qual:name="EGFR_EGFR_EGF_MVB" qual:initialLevel="0" qual:id="ID_EGFR_EGFR_EGF_MVB"/>
      <qual:qualitativeSpecies qual:constant="false" qual:compartment="cytosol" qual:maxLevel="1" qual:name="EGFR_EGFR_EGF_PM" qual:initialLevel="0" qual:id="ID_EGFR_EGFR_EGF_PM"/>
      <qual:qualitativeSpecies qual:constant="false" qual:compartment="cytosol" qual:maxLevel="1" qual:name="EGFR_EGFR_EGF_SR" qual:initialLevel="0" qual:id="ID_EGFR_EGFR_EGF_SR"/>
      <qual:qualitativeSpecies qual:constant="false" qual:compartment="cytosol" qual:maxLevel="1" qual:name="EGFR_EGFR_TGFa_CCP" qual:initialLevel="0" qual:id="ID_EGFR_EGFR_TGFa_CCP"/>
      <qual:qualitativeSpecies qual:constant="false" qual:compartment="cytosol" qual:maxLevel="1" qual:name="EGFR_EGFR_TGFa_CCV" qual:initialLevel="0" qual:id="ID_EGFR_EGFR_TGFa_CCV"/>
      <qual:qualitativeSpecies qual:constant="false" qual:compartment="cytosol" qual:maxLevel="1" qual:name="EGFR_EGFR_TGFa_End" qual:initialLevel="0" qual:id="ID_EGFR_EGFR_TGFa_End"/>
      <qual:qualitativeSpecies qual:constant="false" qual:compartment="cytosol" qual:maxLevel="1" qual:name="EGFR_EGFR_TGFa_PM" qual:initialLevel="0" qual:id="ID_EGFR_EGFR_TGFa_PM"/>
      <qual:qualitativeSpecies qual:constant="false" qual:compartment="cytosol" qual:maxLevel="1" qual:name="EGFR_ErbB2" qual:initialLevel="0" qual:id="ID_EGFR_ErbB2"/>
      <qual:qualitativeSpecies qual:constant="false" qual:compartment="cytosol" qual:maxLevel="1" qual:name="EGFR_ErbB3" qual:initialLevel="0" qual:id="ID_EGFR_ErbB3"/>
      <qual:qualitativeSpecies qual:constant="false" qual:compartment="cytosol" qual:maxLevel="1" qual:name="EGFR_ErbB4" qual:initialLevel="0" qual:id="ID_EGFR_ErbB4"/>
      <qual:qualitativeSpecies qual:constant="false" qual:compartment="cytosol" qual:maxLevel="1" qual:name="EGFR_Free" qual:initialLevel="0" qual:id="ID_EGFR_Free"/>
      <qual:qualitativeSpecies qual:constant="false" qual:compartment="cytosol" qual:maxLevel="1" qual:name="EGFR_T654" qual:initialLevel="0" qual:id="ID_EGFR_T654"/>
      <qual:qualitativeSpecies qual:constant="false" qual:compartment="cytosol" qual:maxLevel="1" qual:name="EGFR_T669" qual:initialLevel="0" qual:id="ID_EGFR_T669"/>
      <qual:qualitativeSpecies qual:constant="false" qual:compartment="cytosol" qual:maxLevel="1" qual:name="EGFR_Ub" qual:initialLevel="0" qual:id="ID_EGFR_Ub"/>
      <qual:qualitativeSpecies qual:constant="false" qual:compartment="cytosol" qual:maxLevel="1" qual:name="EGFR_Y1045" qual:initialLevel="0" qual:id="ID_EGFR_Y1045"/>
      <qual:qualitativeSpecies qual:constant="false" qual:compartment="cytosol" qual:maxLevel="1" qual:name="EGFR_Y1068" qual:initialLevel="0" qual:id="ID_EGFR_Y1068"/>
      <qual:qualitativeSpecies qual:constant="false" qual:compartment="cytosol" qual:maxLevel="1" qual:name="EGFR_Y1086" qual:initialLevel="0" qual:id="ID_EGFR_Y1086"/>
      <qual:qualitativeSpecies qual:constant="false" qual:compartment="cytosol" qual:maxLevel="1" qual:name="EGFR_Y1101" qual:initialLevel="0" qual:id="ID_EGFR_Y1101"/>
      <qual:qualitativeSpecies qual:constant="false" qual:compartment="cytosol" qual:maxLevel="1" qual:name="EGFR_Y1148" qual:initialLevel="0" qual:id="ID_EGFR_Y1148"/>
      <qual:qualitativeSpecies qual:constant="false" qual:compartment="cytosol" qual:maxLevel="1" qual:name="EGFR_Y1173" qual:initialLevel="0" qual:id="ID_EGFR_Y1173"/>
      <qual:qualitativeSpecies qual:constant="false" qual:compartment="cytosol" qual:maxLevel="1" qual:name="EGFR_Y845" qual:initialLevel="0" qual:id="ID_EGFR_Y845"/>
      <qual:qualitativeSpecies qual:constant="false" qual:compartment="cytosol" qual:maxLevel="1" qual:name="EGFR_Y891" qual:initialLevel="0" qual:id="ID_EGFR_Y891"/>
      <qual:qualitativeSpecies qual:constant="false" qual:compartment="cytosol" qual:maxLevel="1" qual:name="EGFR_Y920" qual:initialLevel="0" qual:id="ID_EGFR_Y920"/>
      <qual:qualitativeSpecies qual:constant="false" qual:compartment="cytosol" qual:maxLevel="1" qual:name="EGFR_Y992" qual:initialLevel="0" qual:id="ID_EGFR_Y992"/>
      <qual:qualitativeSpecies qual:constant="false" qual:compartment="cytosol" qual:maxLevel="1" qual:name="Endophilin" qual:initialLevel="0" qual:id="ID_Endophilin"/>
      <qual:qualitativeSpecies qual:constant="false" qual:compartment="cytosol" qual:maxLevel="1" qual:name="Eps15" qual:initialLevel="0" qual:id="ID_Eps15"/>
      <qual:qualitativeSpecies qual:constant="false" qual:compartment="cytosol" qual:maxLevel="1" qual:name="Epsin" qual:initialLevel="0" qual:id="ID_Epsin"/>
      <qual:qualitativeSpecies qual:constant="false" qual:compartment="cytosol" qual:maxLevel="1" qual:name="ErbB2_ErbB3" qual:initialLevel="0" qual:id="ID_ErbB2_ErbB3"/>
      <qual:qualitativeSpecies qual:constant="false" qual:compartment="cytosol" qual:maxLevel="1" qual:name="ErbB2_ErbB4" qual:initialLevel="0" qual:id="ID_ErbB2_ErbB4"/>
      <qual:qualitativeSpecies qual:constant="false" qual:compartment="cytosol" qual:maxLevel="1" qual:name="ErbB2_Free" qual:initialLevel="0" qual:id="ID_ErbB2_Free"/>
      <qual:qualitativeSpecies qual:constant="false" qual:compartment="cytosol" qual:maxLevel="1" qual:name="ErbB2_Lysosome" qual:initialLevel="0" qual:id="ID_ErbB2_Lysosome"/>
      <qual:qualitativeSpecies qual:constant="false" qual:compartment="cytosol" qual:maxLevel="1" qual:name="ErbB2_Ub" qual:initialLevel="0" qual:id="ID_ErbB2_Ub"/>
      <qual:qualitativeSpecies qual:constant="false" qual:compartment="cytosol" qual:maxLevel="1" qual:name="ErbB2_Y1023" qual:initialLevel="0" qual:id="ID_ErbB2_Y1023"/>
      <qual:qualitativeSpecies qual:constant="false" qual:compartment="cytosol" qual:maxLevel="1" qual:name="ErbB2_Y1139" qual:initialLevel="0" qual:id="ID_ErbB2_Y1139"/>
      <qual:qualitativeSpecies qual:constant="false" qual:compartment="cytosol" qual:maxLevel="1" qual:name="ErbB2_Y1196" qual:initialLevel="0" qual:id="ID_ErbB2_Y1196"/>
      <qual:qualitativeSpecies qual:constant="false" qual:compartment="cytosol" qual:maxLevel="1" qual:name="ErbB2_Y1221_22" qual:initialLevel="0" qual:id="ID_ErbB2_Y1221_22"/>
      <qual:qualitativeSpecies qual:constant="false" qual:compartment="cytosol" qual:maxLevel="1" qual:name="ErbB2_Y1248" qual:initialLevel="0" qual:id="ID_ErbB2_Y1248"/>
      <qual:qualitativeSpecies qual:constant="false" qual:compartment="cytosol" qual:maxLevel="1" qual:name="ErbB3_ErbB4" qual:initialLevel="0" qual:id="ID_ErbB3_ErbB4"/>
      <qual:qualitativeSpecies qual:constant="false" qual:compartment="cytosol" qual:maxLevel="1" qual:name="ErbB3_Free" qual:initialLevel="0" qual:id="ID_ErbB3_Free"/>
      <qual:qualitativeSpecies qual:constant="false" qual:compartment="cytosol" qual:maxLevel="1" qual:name="ErbB3_Y1035" qual:initialLevel="0" qual:id="ID_ErbB3_Y1035"/>
      <qual:qualitativeSpecies qual:constant="false" qual:compartment="cytosol" qual:maxLevel="1" qual:name="ErbB3_Y1178" qual:initialLevel="0" qual:id="ID_ErbB3_Y1178"/>
      <qual:qualitativeSpecies qual:constant="false" qual:compartment="cytosol" qual:maxLevel="1" qual:name="ErbB3_Y1180" qual:initialLevel="0" qual:id="ID_ErbB3_Y1180"/>
      <qual:qualitativeSpecies qual:constant="false" qual:compartment="cytosol" qual:maxLevel="1" qual:name="ErbB3_Y1203_05" qual:initialLevel="0" qual:id="ID_ErbB3_Y1203_05"/>
      <qual:qualitativeSpecies qual:constant="false" qual:compartment="cytosol" qual:maxLevel="1" qual:name="ErbB3_Y1241" qual:initialLevel="0" qual:id="ID_ErbB3_Y1241"/>
      <qual:qualitativeSpecies qual:constant="false" qual:compartment="cytosol" qual:maxLevel="1" qual:name="ErbB3_Y1243" qual:initialLevel="0" qual:id="ID_ErbB3_Y1243"/>
      <qual:qualitativeSpecies qual:constant="false" qual:compartment="cytosol" qual:maxLevel="1" qual:name="ErbB3_Y1257" qual:initialLevel="0" qual:id="ID_ErbB3_Y1257"/>
      <qual:qualitativeSpecies qual:constant="false" qual:compartment="cytosol" qual:maxLevel="1" qual:name="ErbB3_Y1270" qual:initialLevel="0" qual:id="ID_ErbB3_Y1270"/>
      <qual:qualitativeSpecies qual:constant="false" qual:compartment="cytosol" qual:maxLevel="1" qual:name="ErbB3_Y1309" qual:initialLevel="0" qual:id="ID_ErbB3_Y1309"/>
      <qual:qualitativeSpecies qual:constant="false" qual:compartment="cytosol" qual:maxLevel="1" qual:name="ErbB4_ErbB4" qual:initialLevel="0" qual:id="ID_ErbB4_ErbB4"/>
      <qual:qualitativeSpecies qual:constant="false" qual:compartment="cytosol" qual:maxLevel="1" qual:name="ErbB4_Free" qual:initialLevel="0" qual:id="ID_ErbB4_Free"/>
      <qual:qualitativeSpecies qual:constant="false" qual:compartment="cytosol" qual:maxLevel="1" qual:name="ErbB4_Y1056" qual:initialLevel="0" qual:id="ID_ErbB4_Y1056"/>
      <qual:qualitativeSpecies qual:constant="false" qual:compartment="cytosol" qual:maxLevel="1" qual:name="ErbB4_Y1188" qual:initialLevel="0" qual:id="ID_ErbB4_Y1188"/>
      <qual:qualitativeSpecies qual:constant="false" qual:compartment="cytosol" qual:maxLevel="1" qual:name="ErbB4_Y1242" qual:initialLevel="0" qual:id="ID_ErbB4_Y1242"/>
      <qual:qualitativeSpecies qual:constant="false" qual:compartment="cytosol" qual:maxLevel="1" qual:name="Erk" qual:initialLevel="0" qual:id="ID_Erk"/>
      <qual:qualitativeSpecies qual:constant="false" qual:compartment="cytosol" qual:maxLevel="1" qual:name="ESCRT_0" qual:initialLevel="0" qual:id="ID_ESCRT_0"/>
      <qual:qualitativeSpecies qual:constant="false" qual:compartment="cytosol" qual:maxLevel="1" qual:name="ESCRT_I" qual:initialLevel="0" qual:id="ID_ESCRT_I"/>
      <qual:qualitativeSpecies qual:constant="false" qual:compartment="cytosol" qual:maxLevel="1" qual:name="ESCRT_II" qual:initialLevel="0" qual:id="ID_ESCRT_II"/>
      <qual:qualitativeSpecies qual:constant="false" qual:compartment="cytosol" qual:maxLevel="1" qual:name="ESCRT_III" qual:initialLevel="0" qual:id="ID_ESCRT_III"/>
      <qual:qualitativeSpecies qual:constant="false" qual:compartment="cytosol" qual:maxLevel="1" qual:name="Fak" qual:initialLevel="0" qual:id="ID_Fak"/>
      <qual:qualitativeSpecies qual:constant="false" qual:compartment="cytosol" qual:maxLevel="1" qual:name="Fer" qual:initialLevel="0" qual:id="ID_Fer"/>
      <qual:qualitativeSpecies qual:constant="false" qual:compartment="cytosol" qual:maxLevel="1" qual:name="Ga_1213" qual:initialLevel="0" qual:id="ID_Ga_1213"/>
      <qual:qualitativeSpecies qual:constant="false" qual:compartment="cytosol" qual:maxLevel="1" qual:name="Gab1" qual:initialLevel="0" qual:id="ID_Gab1"/>
      <qual:qualitativeSpecies qual:constant="false" qual:compartment="cytosol" qual:maxLevel="1" qual:name="Gai" qual:initialLevel="0" qual:id="ID_Gai"/>
      <qual:qualitativeSpecies qual:constant="false" qual:compartment="cytosol" qual:maxLevel="1" qual:name="GAK" qual:initialLevel="0" qual:id="ID_GAK"/>
      <qual:qualitativeSpecies qual:constant="false" qual:compartment="cytosol" qual:maxLevel="1" qual:name="Gaq" qual:initialLevel="0" qual:id="ID_Gaq"/>
      <qual:qualitativeSpecies qual:constant="false" qual:compartment="cytosol" qual:maxLevel="1" qual:name="Gas" qual:initialLevel="0" qual:id="ID_Gas"/>
      <qual:qualitativeSpecies qual:constant="false" qual:compartment="cytosol" qual:maxLevel="1" qual:name="Gbg_1213" qual:initialLevel="0" qual:id="ID_Gbg_1213"/>
      <qual:qualitativeSpecies qual:constant="false" qual:compartment="cytosol" qual:maxLevel="1" qual:name="Gbg_i" qual:initialLevel="0" qual:id="ID_Gbg_i"/>
      <qual:qualitativeSpecies qual:constant="false" qual:compartment="cytosol" qual:maxLevel="1" qual:name="Gbg_q" qual:initialLevel="0" qual:id="ID_Gbg_q"/>
      <qual:qualitativeSpecies qual:constant="false" qual:compartment="cytosol" qual:maxLevel="1" qual:name="Gbg_s" qual:initialLevel="0" qual:id="ID_Gbg_s"/>
      <qual:qualitativeSpecies qual:constant="false" qual:compartment="cytosol" qual:maxLevel="1" qual:name="GCK" qual:initialLevel="0" qual:id="ID_GCK"/>
      <qual:qualitativeSpecies qual:constant="false" qual:compartment="cytosol" qual:maxLevel="1" qual:name="Graf" qual:initialLevel="0" qual:id="ID_Graf"/>
      <qual:qualitativeSpecies qual:constant="false" qual:compartment="cytosol" qual:maxLevel="1" qual:name="Grb2" qual:initialLevel="0" qual:id="ID_Grb2"/>
      <qual:qualitativeSpecies qual:constant="false" qual:compartment="cytosol" qual:maxLevel="1" qual:name="GRK" qual:initialLevel="0" qual:id="ID_GRK"/>
      <qual:qualitativeSpecies qual:constant="false" qual:compartment="cytosol" qual:maxLevel="1" qual:name="Hakai" qual:initialLevel="0" qual:id="ID_Hakai"/>
      <qual:qualitativeSpecies qual:constant="false" qual:compartment="cytosol" qual:maxLevel="1" qual:name="Hip1R" qual:initialLevel="0" qual:id="ID_Hip1R"/>
      <qual:qualitativeSpecies qual:constant="false" qual:compartment="cytosol" qual:maxLevel="1" qual:name="Hsc70" qual:initialLevel="0" qual:id="ID_Hsc70"/>
      <qual:qualitativeSpecies qual:constant="false" qual:compartment="cytosol" qual:maxLevel="1" qual:name="Hsp90" qual:initialLevel="0" qual:id="ID_Hsp90"/>
      <qual:qualitativeSpecies qual:constant="false" qual:compartment="cytosol" qual:maxLevel="1" qual:name="IL1_TNFR" qual:initialLevel="0" qual:id="ID_IL1_TNFR"/>
      <qual:qualitativeSpecies qual:constant="false" qual:compartment="cytosol" qual:maxLevel="1" qual:name="ILK" qual:initialLevel="0" qual:id="ID_ILK"/>
      <qual:qualitativeSpecies qual:constant="false" qual:compartment="cytosol" qual:maxLevel="1" qual:name="Integrins" qual:initialLevel="0" qual:id="ID_Integrins"/>
      <qual:qualitativeSpecies qual:constant="false" qual:compartment="cytosol" qual:maxLevel="1" qual:name="IP3" qual:initialLevel="0" qual:id="ID_IP3"/>
      <qual:qualitativeSpecies qual:constant="false" qual:compartment="cytosol" qual:maxLevel="1" qual:name="IP3R1" qual:initialLevel="0" qual:id="ID_IP3R1"/>
      <qual:qualitativeSpecies qual:constant="false" qual:compartment="cytosol" qual:maxLevel="1" qual:name="IQGAP1" qual:initialLevel="0" qual:id="ID_IQGAP1"/>
      <qual:qualitativeSpecies qual:constant="false" qual:compartment="cytosol" qual:maxLevel="1" qual:name="Mek" qual:initialLevel="0" qual:id="ID_Mek"/>
      <qual:qualitativeSpecies qual:constant="false" qual:compartment="cytosol" qual:maxLevel="1" qual:name="Mekk1" qual:initialLevel="0" qual:id="ID_Mekk1"/>
      <qual:qualitativeSpecies qual:constant="false" qual:compartment="cytosol" qual:maxLevel="1" qual:name="Mekk2" qual:initialLevel="0" qual:id="ID_Mekk2"/>
      <qual:qualitativeSpecies qual:constant="false" qual:compartment="cytosol" qual:maxLevel="1" qual:name="Mekk3" qual:initialLevel="0" qual:id="ID_Mekk3"/>
      <qual:qualitativeSpecies qual:constant="false" qual:compartment="cytosol" qual:maxLevel="1" qual:name="Mekk4" qual:initialLevel="0" qual:id="ID_Mekk4"/>
      <qual:qualitativeSpecies qual:constant="false" qual:compartment="cytosol" qual:maxLevel="1" qual:name="MKK3" qual:initialLevel="0" qual:id="ID_MKK3"/>
      <qual:qualitativeSpecies qual:constant="false" qual:compartment="cytosol" qual:maxLevel="1" qual:name="MKK6" qual:initialLevel="0" qual:id="ID_MKK6"/>
      <qual:qualitativeSpecies qual:constant="false" qual:compartment="cytosol" qual:maxLevel="1" qual:name="MKK7" qual:initialLevel="0" qual:id="ID_MKK7"/>
      <qual:qualitativeSpecies qual:constant="false" qual:compartment="cytosol" qual:maxLevel="1" qual:name="MKPs" qual:initialLevel="0" qual:id="ID_MKPs"/>
      <qual:qualitativeSpecies qual:constant="false" qual:compartment="cytosol" qual:maxLevel="1" qual:name="MLCK" qual:initialLevel="0" qual:id="ID_MLCK"/>
      <qual:qualitativeSpecies qual:constant="false" qual:compartment="cytosol" qual:maxLevel="1" qual:name="MLCP" qual:initialLevel="0" qual:id="ID_MLCP"/>
      <qual:qualitativeSpecies qual:constant="false" qual:compartment="cytosol" qual:maxLevel="1" qual:name="MLK1" qual:initialLevel="0" qual:id="ID_MLK1"/>
      <qual:qualitativeSpecies qual:constant="false" qual:compartment="cytosol" qual:maxLevel="1" qual:name="MLK2" qual:initialLevel="0" qual:id="ID_MLK2"/>
      <qual:qualitativeSpecies qual:constant="false" qual:compartment="cytosol" qual:maxLevel="1" qual:name="MLK3" qual:initialLevel="0" qual:id="ID_MLK3"/>
      <qual:qualitativeSpecies qual:constant="false" qual:compartment="cytosol" qual:maxLevel="1" qual:name="Myosin" qual:initialLevel="0" qual:id="ID_Myosin"/>
      <qual:qualitativeSpecies qual:constant="false" qual:compartment="cytosol" qual:maxLevel="1" qual:name="Nck" qual:initialLevel="0" qual:id="ID_Nck"/>
      <qual:qualitativeSpecies qual:constant="false" qual:compartment="cytosol" qual:maxLevel="1" qual:name="NIK" qual:initialLevel="0" qual:id="ID_NIK"/>
      <qual:qualitativeSpecies qual:constant="false" qual:compartment="cytosol" qual:maxLevel="1" qual:name="p115RhoGEF" qual:initialLevel="0" qual:id="ID_p115RhoGEF"/>
      <qual:qualitativeSpecies qual:constant="false" qual:compartment="cytosol" qual:maxLevel="1" qual:name="p120_catenin" qual:initialLevel="0" qual:id="ID_p120_catenin"/>
      <qual:qualitativeSpecies qual:constant="false" qual:compartment="cytosol" qual:maxLevel="1" qual:name="p120RasGAP" qual:initialLevel="0" qual:id="ID_p120RasGAP"/>
      <qual:qualitativeSpecies qual:constant="false" qual:compartment="cytosol" qual:maxLevel="1" qual:name="p190RhoGAP" qual:initialLevel="0" qual:id="ID_p190RhoGAP"/>
      <qual:qualitativeSpecies qual:constant="false" qual:compartment="cytosol" qual:maxLevel="1" qual:name="p38" qual:initialLevel="0" qual:id="ID_p38"/>
      <qual:qualitativeSpecies qual:constant="false" qual:compartment="cytosol" qual:maxLevel="1" qual:name="p90RSK" qual:initialLevel="0" qual:id="ID_p90RSK"/>
      <qual:qualitativeSpecies qual:constant="false" qual:compartment="cytosol" qual:maxLevel="1" qual:name="PA" qual:initialLevel="0" qual:id="ID_PA"/>
      <qual:qualitativeSpecies qual:constant="false" qual:compartment="cytosol" qual:maxLevel="1" qual:name="PAK" qual:initialLevel="0" qual:id="ID_PAK"/>
      <qual:qualitativeSpecies qual:constant="false" qual:compartment="cytosol" qual:maxLevel="1" qual:name="Palpha_1213R" qual:initialLevel="0" qual:id="ID_Palpha_1213R"/>
      <qual:qualitativeSpecies qual:constant="false" qual:compartment="cytosol" qual:maxLevel="1" qual:name="Palpha_iR" qual:initialLevel="0" qual:id="ID_Palpha_iR"/>
      <qual:qualitativeSpecies qual:constant="false" qual:compartment="cytosol" qual:maxLevel="1" qual:name="Palpha_qR" qual:initialLevel="0" qual:id="ID_Palpha_qR"/>
      <qual:qualitativeSpecies qual:constant="false" qual:compartment="cytosol" qual:maxLevel="1" qual:name="Palpha_sR" qual:initialLevel="0" qual:id="ID_Palpha_sR"/>
      <qual:qualitativeSpecies qual:constant="false" qual:compartment="cytosol" qual:maxLevel="1" qual:name="PDE4" qual:initialLevel="0" qual:id="ID_PDE4"/>
      <qual:qualitativeSpecies qual:constant="false" qual:compartment="cytosol" qual:maxLevel="1" qual:name="PDK1" qual:initialLevel="0" qual:id="ID_PDK1"/>
      <qual:qualitativeSpecies qual:constant="false" qual:compartment="cytosol" qual:maxLevel="1" qual:name="PI3K" qual:initialLevel="0" qual:id="ID_PI3K"/>
      <qual:qualitativeSpecies qual:constant="false" qual:compartment="cytosol" qual:maxLevel="1" qual:name="PI4K" qual:initialLevel="0" qual:id="ID_PI4K"/>
      <qual:qualitativeSpecies qual:constant="false" qual:compartment="cytosol" qual:maxLevel="1" qual:name="PI5K" qual:initialLevel="0" qual:id="ID_PI5K"/>
      <qual:qualitativeSpecies qual:constant="false" qual:compartment="cytosol" qual:maxLevel="1" qual:name="PIP2_34" qual:initialLevel="0" qual:id="ID_PIP2_34"/>
      <qual:qualitativeSpecies qual:constant="false" qual:compartment="cytosol" qual:maxLevel="1" qual:name="PIP2_45" qual:initialLevel="0" qual:id="ID_PIP2_45"/>
      <qual:qualitativeSpecies qual:constant="false" qual:compartment="cytosol" qual:maxLevel="1" qual:name="PIP3_345" qual:initialLevel="0" qual:id="ID_PIP3_345"/>
      <qual:qualitativeSpecies qual:constant="false" qual:compartment="cytosol" qual:maxLevel="1" qual:name="PIP_4" qual:initialLevel="0" qual:id="ID_PIP_4"/>
      <qual:qualitativeSpecies qual:constant="false" qual:compartment="cytosol" qual:maxLevel="1" qual:name="Pix_Cool" qual:initialLevel="0" qual:id="ID_Pix_Cool"/>
      <qual:qualitativeSpecies qual:constant="false" qual:compartment="cytosol" qual:maxLevel="1" qual:name="PKA" qual:initialLevel="0" qual:id="ID_PKA"/>
      <qual:qualitativeSpecies qual:constant="false" qual:compartment="cytosol" qual:maxLevel="1" qual:name="PKC" qual:initialLevel="0" qual:id="ID_PKC"/>
      <qual:qualitativeSpecies qual:constant="false" qual:compartment="cytosol" qual:maxLevel="1" qual:name="PKC_primed" qual:initialLevel="0" qual:id="ID_PKC_primed"/>
      <qual:qualitativeSpecies qual:constant="false" qual:compartment="cytosol" qual:maxLevel="1" qual:name="PLA2" qual:initialLevel="0" qual:id="ID_PLA2"/>
      <qual:qualitativeSpecies qual:constant="false" qual:compartment="cytosol" qual:maxLevel="1" qual:name="PLC_B" qual:initialLevel="0" qual:id="ID_PLC_B"/>
      <qual:qualitativeSpecies qual:constant="false" qual:compartment="cytosol" qual:maxLevel="1" qual:name="PLC_g" qual:initialLevel="0" qual:id="ID_PLC_g"/>
      <qual:qualitativeSpecies qual:constant="false" qual:compartment="cytosol" qual:maxLevel="1" qual:name="PLD" qual:initialLevel="0" qual:id="ID_PLD"/>
      <qual:qualitativeSpecies qual:constant="false" qual:compartment="cytosol" qual:maxLevel="1" qual:name="PP2A" qual:initialLevel="0" qual:id="ID_PP2A"/>
      <qual:qualitativeSpecies qual:constant="false" qual:compartment="cytosol" qual:maxLevel="1" qual:name="PTEN" qual:initialLevel="0" qual:id="ID_PTEN"/>
      <qual:qualitativeSpecies qual:constant="false" qual:compartment="cytosol" qual:maxLevel="1" qual:name="PTP1b" qual:initialLevel="0" qual:id="ID_PTP1b"/>
      <qual:qualitativeSpecies qual:constant="false" qual:compartment="cytosol" qual:maxLevel="1" qual:name="PTPa" qual:initialLevel="0" qual:id="ID_PTPa"/>
      <qual:qualitativeSpecies qual:constant="false" qual:compartment="cytosol" qual:maxLevel="1" qual:name="PTPPEST" qual:initialLevel="0" qual:id="ID_PTPPEST"/>
      <qual:qualitativeSpecies qual:constant="false" qual:compartment="cytosol" qual:maxLevel="1" qual:name="Rab5" qual:initialLevel="0" qual:id="ID_Rab5"/>
      <qual:qualitativeSpecies qual:constant="false" qual:compartment="cytosol" qual:maxLevel="1" qual:name="Rab7" qual:initialLevel="0" qual:id="ID_Rab7"/>
      <qual:qualitativeSpecies qual:constant="false" qual:compartment="cytosol" qual:maxLevel="1" qual:name="Rabaptin_5" qual:initialLevel="0" qual:id="ID_Rabaptin_5"/>
      <qual:qualitativeSpecies qual:constant="false" qual:compartment="cytosol" qual:maxLevel="1" qual:name="Rabenosyn_5" qual:initialLevel="0" qual:id="ID_Rabenosyn_5"/>
      <qual:qualitativeSpecies qual:constant="false" qual:compartment="cytosol" qual:maxLevel="1" qual:name="Rabex_5" qual:initialLevel="0" qual:id="ID_Rabex_5"/>
      <qual:qualitativeSpecies qual:constant="false" qual:compartment="cytosol" qual:maxLevel="1" qual:name="Rac" qual:initialLevel="0" qual:id="ID_Rac"/>
      <qual:qualitativeSpecies qual:constant="false" qual:compartment="cytosol" qual:maxLevel="1" qual:name="Raf" qual:initialLevel="0" qual:id="ID_Raf"/>
      <qual:qualitativeSpecies qual:constant="false" qual:compartment="cytosol" qual:maxLevel="1" qual:name="Raf_DeP" qual:initialLevel="0" qual:id="ID_Raf_DeP"/>
      <qual:qualitativeSpecies qual:constant="false" qual:compartment="cytosol" qual:maxLevel="1" qual:name="Raf_Loc" qual:initialLevel="0" qual:id="ID_Raf_Loc"/>
      <qual:qualitativeSpecies qual:constant="false" qual:compartment="cytosol" qual:maxLevel="1" qual:name="Raf_Rest" qual:initialLevel="0" qual:id="ID_Raf_Rest"/>
      <qual:qualitativeSpecies qual:constant="false" qual:compartment="cytosol" qual:maxLevel="1" qual:name="Ral" qual:initialLevel="0" qual:id="ID_Ral"/>
      <qual:qualitativeSpecies qual:constant="false" qual:compartment="cytosol" qual:maxLevel="1" qual:name="RalBP1" qual:initialLevel="0" qual:id="ID_RalBP1"/>
      <qual:qualitativeSpecies qual:constant="false" qual:compartment="cytosol" qual:maxLevel="1" qual:name="RalGDS" qual:initialLevel="0" qual:id="ID_RalGDS"/>
      <qual:qualitativeSpecies qual:constant="false" qual:compartment="cytosol" qual:maxLevel="1" qual:name="Rap1" qual:initialLevel="0" qual:id="ID_Rap1"/>
      <qual:qualitativeSpecies qual:constant="false" qual:compartment="cytosol" qual:maxLevel="1" qual:name="Ras" qual:initialLevel="0" qual:id="ID_Ras"/>
      <qual:qualitativeSpecies qual:constant="false" qual:compartment="cytosol" qual:maxLevel="1" qual:name="RasGRF_GRP" qual:initialLevel="0" qual:id="ID_RasGRF_GRP"/>
      <qual:qualitativeSpecies qual:constant="false" qual:compartment="cytosol" qual:maxLevel="1" qual:name="RGS" qual:initialLevel="0" qual:id="ID_RGS"/>
      <qual:qualitativeSpecies qual:constant="false" qual:compartment="cytosol" qual:maxLevel="1" qual:name="Rho" qual:initialLevel="0" qual:id="ID_Rho"/>
      <qual:qualitativeSpecies qual:constant="false" qual:compartment="cytosol" qual:maxLevel="1" qual:name="RhoGDI" qual:initialLevel="0" qual:id="ID_RhoGDI"/>
      <qual:qualitativeSpecies qual:constant="false" qual:compartment="cytosol" qual:maxLevel="1" qual:name="RhoK" qual:initialLevel="0" qual:id="ID_RhoK"/>
      <qual:qualitativeSpecies qual:constant="false" qual:compartment="cytosol" qual:maxLevel="1" qual:name="RIN" qual:initialLevel="0" qual:id="ID_RIN"/>
      <qual:qualitativeSpecies qual:constant="false" qual:compartment="cytosol" qual:maxLevel="1" qual:name="RKIP" qual:initialLevel="0" qual:id="ID_RKIP"/>
      <qual:qualitativeSpecies qual:constant="false" qual:compartment="cytosol" qual:maxLevel="1" qual:name="SAPK" qual:initialLevel="0" qual:id="ID_SAPK"/>
      <qual:qualitativeSpecies qual:constant="false" qual:compartment="cytosol" qual:maxLevel="1" qual:name="Sek1" qual:initialLevel="0" qual:id="ID_Sek1"/>
      <qual:qualitativeSpecies qual:constant="false" qual:compartment="cytosol" qual:maxLevel="1" qual:name="Shc" qual:initialLevel="0" qual:id="ID_Shc"/>
      <qual:qualitativeSpecies qual:constant="false" qual:compartment="cytosol" qual:maxLevel="1" qual:name="SHP2" qual:initialLevel="0" qual:id="ID_SHP2"/>
      <qual:qualitativeSpecies qual:constant="false" qual:compartment="cytosol" qual:maxLevel="1" qual:name="Sos" qual:initialLevel="0" qual:id="ID_Sos"/>
      <qual:qualitativeSpecies qual:constant="false" qual:compartment="cytosol" qual:maxLevel="1" qual:name="Spry2" qual:initialLevel="0" qual:id="ID_Spry2"/>
      <qual:qualitativeSpecies qual:constant="false" qual:compartment="cytosol" qual:maxLevel="1" qual:name="Src" qual:initialLevel="0" qual:id="ID_Src"/>
      <qual:qualitativeSpecies qual:constant="false" qual:compartment="cytosol" qual:maxLevel="1" qual:name="Tab_12" qual:initialLevel="0" qual:id="ID_Tab_12"/>
      <qual:qualitativeSpecies qual:constant="false" qual:compartment="cytosol" qual:maxLevel="1" qual:name="TAK1" qual:initialLevel="0" qual:id="ID_TAK1"/>
      <qual:qualitativeSpecies qual:constant="false" qual:compartment="cytosol" qual:maxLevel="1" qual:name="Talin" qual:initialLevel="0" qual:id="ID_Talin"/>
      <qual:qualitativeSpecies qual:constant="false" qual:compartment="cytosol" qual:maxLevel="1" qual:name="TAO_12" qual:initialLevel="0" qual:id="ID_TAO_12"/>
      <qual:qualitativeSpecies qual:constant="false" qual:compartment="cytosol" qual:maxLevel="1" qual:name="Tiam" qual:initialLevel="0" qual:id="ID_Tiam"/>
      <qual:qualitativeSpecies qual:constant="false" qual:compartment="cytosol" qual:maxLevel="1" qual:name="Tpl2" qual:initialLevel="0" qual:id="ID_Tpl2"/>
      <qual:qualitativeSpecies qual:constant="false" qual:compartment="cytosol" qual:maxLevel="1" qual:name="Trafs" qual:initialLevel="0" qual:id="ID_Trafs"/>
      <qual:qualitativeSpecies qual:constant="false" qual:compartment="cytosol" qual:maxLevel="1" qual:name="Trx" qual:initialLevel="0" qual:id="ID_Trx"/>
      <qual:qualitativeSpecies qual:constant="false" qual:compartment="cytosol" qual:maxLevel="1" qual:name="UBPY" qual:initialLevel="0" qual:id="ID_UBPY"/>
      <qual:qualitativeSpecies qual:constant="false" qual:compartment="cytosol" qual:maxLevel="1" qual:name="Vinc" qual:initialLevel="0" qual:id="ID_Vinc"/>
      <qual:qualitativeSpecies qual:constant="false" qual:compartment="cytosol" qual:maxLevel="1" qual:name="VPS4" qual:initialLevel="0" qual:id="ID_VPS4"/>
      <qual:qualitativeSpecies qual:constant="false" qual:compartment="cytosol" qual:maxLevel="1" qual:name="WASP" qual:initialLevel="0" qual:id="ID_WASP"/>
    </qual:listOfQualitativeSpecies>
    <qual:listOfTransitions xmlns:qual="http://www.sbml.org/sbml/level3/version1/qual/version1">
      <qual:transition qual:id="tr_AA">
        <qual:listOfInputs>
          <qual:input qual:thresholdLevel="1" qual:transitionEffect="none" qual:qualitativeSpecies="ID_PLA2" qual:id="tr_AA_in_197"/>
        </qual:listOfInputs>
        <qual:listOfOutputs>
          <qual:output qual:transitionEffect="assignmentLevel" qual:qualitativeSpecies="ID_AA"/>
        </qual:listOfOutputs>
        <qual:listOfFunctionTerms>
          <qual:defaultTerm qual:resultLevel="0">
          </qual:defaultTerm>
          <qual:functionTerm qual:resultLevel="1">
            <math xmlns="http://www.w3.org/1998/Math/MathML">            
              <apply>
                <eq/>
                <ci> ID_PLA2 </ci>
                <cn type="integer"> 1 </cn>
              </apply>
            </math>
                                </qual:functionTerm>
        </qual:listOfFunctionTerms>
      </qual:transition>
      <qual:transition qual:id="tr_AC">
        <qual:listOfInputs>
          <qual:input qual:thresholdLevel="1" qual:transitionEffect="none" qual:qualitativeSpecies="ID_ECM" qual:id="tr_AC_in_5"/>
          <qual:input qual:thresholdLevel="1" qual:transitionEffect="none" qual:qualitativeSpecies="ID_Gas" qual:id="tr_AC_in_136"/>
          <qual:input qual:thresholdLevel="1" qual:transitionEffect="none" qual:qualitativeSpecies="ID_Gbg_i" qual:id="tr_AC_in_138"/>
          <qual:input qual:thresholdLevel="1" qual:transitionEffect="none" qual:qualitativeSpecies="ID_Integrins" qual:id="tr_AC_in_151"/>
        </qual:listOfInputs>
        <qual:listOfOutputs>
          <qual:output qual:transitionEffect="assignmentLevel" qual:qualitativeSpecies="ID_AC"/>
        </qual:listOfOutputs>
        <qual:listOfFunctionTerms>
          <qual:defaultTerm qual:resultLevel="0">
          </qual:defaultTerm>
          <qual:functionTerm qual:resultLevel="1">
            <math xmlns="http://www.w3.org/1998/Math/MathML">            
              <apply>
                <and/>
                <apply>
                  <eq/>
                  <ci> ID_Integrins </ci>
                  <cn type="integer"> 1 </cn>
                </apply>
                <apply>
                  <and/>
                  <apply>
                    <eq/>
                    <ci> ID_ECM </ci>
                    <cn type="integer"> 1 </cn>
                  </apply>
                  <apply>
                    <and/>
                    <apply>
                      <eq/>
                      <ci> ID_Gas </ci>
                      <cn type="integer"> 1 </cn>
                    </apply>
                    <apply>
                      <eq/>
                      <ci> ID_Gbg_i </ci>
                      <cn type="integer"> 1 </cn>
                    </apply>
                  </apply>
                </apply>
              </apply>
            </math>
                                </qual:functionTerm>
        </qual:listOfFunctionTerms>
      </qual:transition>
      <qual:transition qual:id="tr_Actin">
        <qual:listOfInputs>
          <qual:input qual:thresholdLevel="1" qual:transitionEffect="none" qual:qualitativeSpecies="ID_Arp_23" qual:id="tr_Actin_in_37"/>
          <qual:input qual:thresholdLevel="1" qual:transitionEffect="none" qual:qualitativeSpecies="ID_IQGAP1" qual:id="tr_Actin_in_154"/>
          <qual:input qual:thresholdLevel="1" qual:transitionEffect="none" qual:qualitativeSpecies="ID_Myosin" qual:id="tr_Actin_in_169"/>
          <qual:input qual:thresholdLevel="1" qual:transitionEffect="none" qual:qualitativeSpecies="ID_alpha_catenin" qual:id="tr_Actin_in_28"/>
        </qual:listOfInputs>
        <qual:listOfOutputs>
          <qual:output qual:transitionEffect="assignmentLevel" qual:qualitativeSpecies="ID_Actin"/>
        </qual:listOfOutputs>
        <qual:listOfFunctionTerms>
          <qual:defaultTerm qual:resultLevel="0">
          </qual:defaultTerm>
          <qual:functionTerm qual:resultLevel="1">
            <math xmlns="http://www.w3.org/1998/Math/MathML">            
              <apply>
                <or/>
                <apply>
                  <and/>
                  <apply>
                    <and/>
                    <apply>
                      <and/>
                      <apply>
                        <eq/>
                        <ci> ID_Arp_23 </ci>
                        <cn type="integer"> 1 </cn>
                      </apply>
                      <apply>
                        <eq/>
                        <ci> ID_IQGAP1 </ci>
                        <cn type="integer"> 0 </cn>
                      </apply>
                    </apply>
                    <apply>
                      <eq/>
                      <ci> ID_Myosin </ci>
                      <cn type="integer"> 1 </cn>
                    </apply>
                  </apply>
                  <apply>
                    <eq/>
                    <ci> ID_alpha_catenin </ci>
                    <cn type="integer"> 1 </cn>
                  </apply>
                </apply>
                <apply>
                  <and/>
                  <apply>
                    <eq/>
                    <ci> ID_IQGAP1 </ci>
                    <cn type="integer"> 1 </cn>
                  </apply>
                  <apply>
                    <eq/>
                    <ci> ID_Myosin </ci>
                    <cn type="integer"> 1 </cn>
                  </apply>
                </apply>
              </apply>
            </math>
                                </qual:functionTerm>
        </qual:listOfFunctionTerms>
      </qual:transition>
      <qual:transition qual:id="tr_Akt">
        <qual:listOfInputs>
          <qual:input qual:thresholdLevel="1" qual:transitionEffect="none" qual:qualitativeSpecies="ID_Akt" qual:id="tr_Akt_in_25"/>
          <qual:input qual:thresholdLevel="1" qual:transitionEffect="none" qual:qualitativeSpecies="ID_CaMKK" qual:id="tr_Akt_in_46"/>
          <qual:input qual:thresholdLevel="1" qual:transitionEffect="none" qual:qualitativeSpecies="ID_ILK" qual:id="tr_Akt_in_150"/>
          <qual:input qual:thresholdLevel="1" qual:transitionEffect="none" qual:qualitativeSpecies="ID_PDK1" qual:id="tr_Akt_in_185"/>
          <qual:input qual:thresholdLevel="1" qual:transitionEffect="none" qual:qualitativeSpecies="ID_PIP2_34" qual:id="tr_Akt_in_189"/>
          <qual:input qual:thresholdLevel="1" qual:transitionEffect="none" qual:qualitativeSpecies="ID_PIP3_345" qual:id="tr_Akt_in_191"/>
          <qual:input qual:thresholdLevel="1" qual:transitionEffect="none" qual:qualitativeSpecies="ID_PP2A" qual:id="tr_Akt_in_201"/>
          <qual:input qual:thresholdLevel="1" qual:transitionEffect="none" qual:qualitativeSpecies="ID_Src" qual:id="tr_Akt_in_234"/>
        </qual:listOfInputs>
        <qual:listOfOutputs>
          <qual:output qual:transitionEffect="assignmentLevel" qual:qualitativeSpecies="ID_Akt"/>
        </qual:listOfOutputs>
        <qual:listOfFunctionTerms>
          <qual:defaultTerm qual:resultLevel="0">
          </qual:defaultTerm>
          <qual:functionTerm qual:resultLevel="1">
            <math xmlns="http://www.w3.org/1998/Math/MathML">            
              <apply>
                <or/>
                <apply>
                  <or/>
                  <apply>
                    <and/>
                    <apply>
                      <eq/>
                      <ci> ID_Akt </ci>
                      <cn type="integer"> 1 </cn>
                    </apply>
                    <apply>
                      <eq/>
                      <ci> ID_PP2A </ci>
                      <cn type="integer"> 0 </cn>
                    </apply>
                  </apply>
                  <apply>
                    <and/>
                    <apply>
                      <and/>
                      <apply>
                        <or/>
                        <apply>
                          <and/>
                          <apply>
                            <and/>
                            <apply>
                              <eq/>
                              <ci> ID_CaMKK </ci>
                              <cn type="integer"> 1 </cn>
                            </apply>
                            <apply>
                              <eq/>
                              <ci> ID_Akt </ci>
                              <cn type="integer"> 0 </cn>
                            </apply>
                          </apply>
                          <apply>
                            <eq/>
                            <ci> ID_PIP2_34 </ci>
                            <cn type="integer"> 1 </cn>
                          </apply>
                        </apply>
                        <apply>
                          <eq/>
                          <ci> ID_PIP3_345 </ci>
                          <cn type="integer"> 1 </cn>
                        </apply>
                      </apply>
                      <apply>
                        <eq/>
                        <ci> ID_ILK </ci>
                        <cn type="integer"> 1 </cn>
                      </apply>
                    </apply>
                    <apply>
                      <eq/>
                      <ci> ID_Src </ci>
                      <cn type="integer"> 1 </cn>
                    </apply>
                  </apply>
                </apply>
                <apply>
                  <and/>
                  <apply>
                    <and/>
                    <apply>
                      <or/>
                      <apply>
                        <and/>
                        <apply>
                          <and/>
                          <apply>
                            <eq/>
                            <ci> ID_PDK1 </ci>
                            <cn type="integer"> 1 </cn>
                          </apply>
                          <apply>
                            <eq/>
                            <ci> ID_Akt </ci>
                            <cn type="integer"> 0 </cn>
                          </apply>
                        </apply>
                        <apply>
                          <eq/>
                          <ci> ID_PIP2_34 </ci>
                          <cn type="integer"> 1 </cn>
                        </apply>
                      </apply>
                      <apply>
                        <eq/>
                        <ci> ID_PIP3_345 </ci>
                        <cn type="integer"> 1 </cn>
                      </apply>
                    </apply>
                    <apply>
                      <eq/>
                      <ci> ID_ILK </ci>
                      <cn type="integer"> 1 </cn>
                    </apply>
                  </apply>
                  <apply>
                    <eq/>
                    <ci> ID_Src </ci>
                    <cn type="integer"> 1 </cn>
                  </apply>
                </apply>
              </apply>
            </math>
                                </qual:functionTerm>
        </qual:listOfFunctionTerms>
      </qual:transition>
      <qual:transition qual:id="tr_Alix">
        <qual:listOfInputs>
          <qual:input qual:thresholdLevel="1" qual:transitionEffect="none" qual:qualitativeSpecies="ID_ESCRT_I" qual:id="tr_Alix_in_126"/>
          <qual:input qual:thresholdLevel="1" qual:transitionEffect="none" qual:qualitativeSpecies="ID_ESCRT_III" qual:id="tr_Alix_in_128"/>
        </qual:listOfInputs>
        <qual:listOfOutputs>
          <qual:output qual:transitionEffect="assignmentLevel" qual:qualitativeSpecies="ID_Alix"/>
        </qual:listOfOutputs>
        <qual:listOfFunctionTerms>
          <qual:defaultTerm qual:resultLevel="0">
          </qual:defaultTerm>
          <qual:functionTerm qual:resultLevel="1">
            <math xmlns="http://www.w3.org/1998/Math/MathML">            
              <apply>
                <or/>
                <apply>
                  <eq/>
                  <ci> ID_ESCRT_I </ci>
                  <cn type="integer"> 1 </cn>
                </apply>
                <apply>
                  <eq/>
                  <ci> ID_ESCRT_III </ci>
                  <cn type="integer"> 1 </cn>
                </apply>
              </apply>
            </math>
                                </qual:functionTerm>
        </qual:listOfFunctionTerms>
      </qual:transition>
      <qual:transition qual:id="tr_alpha_1213R">
        <qual:listOfInputs>
          <qual:input qual:thresholdLevel="1" qual:transitionEffect="none" qual:qualitativeSpecies="ID_B_Arrestin" qual:id="tr_alpha_1213R_in_39"/>
          <qual:input qual:thresholdLevel="1" qual:transitionEffect="none" qual:qualitativeSpecies="ID_Palpha_1213R" qual:id="tr_alpha_1213R_in_180"/>
          <qual:input qual:thresholdLevel="1" qual:transitionEffect="none" qual:qualitativeSpecies="ID_alpha_1213L" qual:id="tr_alpha_1213R_in_1"/>
          <qual:input qual:thresholdLevel="1" qual:transitionEffect="none" qual:qualitativeSpecies="ID_alpha_1213R" qual:id="tr_alpha_1213R_in_27"/>
        </qual:listOfInputs>
        <qual:listOfOutputs>
          <qual:output qual:transitionEffect="assignmentLevel" qual:qualitativeSpecies="ID_alpha_1213R"/>
        </qual:listOfOutputs>
        <qual:listOfFunctionTerms>
          <qual:defaultTerm qual:resultLevel="0">
          </qual:defaultTerm>
          <qual:functionTerm qual:resultLevel="1">
            <math xmlns="http://www.w3.org/1998/Math/MathML">            
              <apply>
                <or/>
                <apply>
                  <or/>
                  <apply>
                    <and/>
                    <apply>
                      <and/>
                      <apply>
                        <eq/>
                        <ci> ID_Palpha_1213R </ci>
                        <cn type="integer"> 1 </cn>
                      </apply>
                      <apply>
                        <not/>
                        <apply>
                          <or/>
                          <apply>
                            <and/>
                            <apply>
                              <and/>
                              <apply>
                                <and/>
                                <apply>
                                  <eq/>
                                  <ci> ID_B_Arrestin </ci>
                                  <cn type="integer"> 1 </cn>
                                </apply>
                                <apply>
                                  <eq/>
                                  <ci> ID_Palpha_1213R </ci>
                                  <cn type="integer"> 0 </cn>
                                </apply>
                              </apply>
                              <apply>
                                <eq/>
                                <ci> ID_alpha_1213L </ci>
                                <cn type="integer"> 0 </cn>
                              </apply>
                            </apply>
                            <apply>
                              <eq/>
                              <ci> ID_alpha_1213R </ci>
                              <cn type="integer"> 0 </cn>
                            </apply>
                          </apply>
                          <apply>
                            <eq/>
                            <ci> ID_Palpha_1213R </ci>
                            <cn type="integer"> 1 </cn>
                          </apply>
                        </apply>
                      </apply>
                    </apply>
                    <apply>
                      <eq/>
                      <ci> ID_B_Arrestin </ci>
                      <cn type="integer"> 0 </cn>
                    </apply>
                  </apply>
                  <apply>
                    <and/>
                    <apply>
                      <eq/>
                      <ci> ID_alpha_1213L </ci>
                      <cn type="integer"> 1 </cn>
                    </apply>
                    <apply>
                      <not/>
                      <apply>
                        <or/>
                        <apply>
                          <and/>
                          <apply>
                            <and/>
                            <apply>
                              <and/>
                              <apply>
                                <eq/>
                                <ci> ID_B_Arrestin </ci>
                                <cn type="integer"> 1 </cn>
                              </apply>
                              <apply>
                                <eq/>
                                <ci> ID_Palpha_1213R </ci>
                                <cn type="integer"> 0 </cn>
                              </apply>
                            </apply>
                            <apply>
                              <eq/>
                              <ci> ID_alpha_1213L </ci>
                              <cn type="integer"> 0 </cn>
                            </apply>
                          </apply>
                          <apply>
                            <eq/>
                            <ci> ID_alpha_1213R </ci>
                            <cn type="integer"> 0 </cn>
                          </apply>
                        </apply>
                        <apply>
                          <eq/>
                          <ci> ID_Palpha_1213R </ci>
                          <cn type="integer"> 1 </cn>
                        </apply>
                      </apply>
                    </apply>
                  </apply>
                </apply>
                <apply>
                  <and/>
                  <apply>
                    <eq/>
                    <ci> ID_alpha_1213R </ci>
                    <cn type="integer"> 1 </cn>
                  </apply>
                  <apply>
                    <not/>
                    <apply>
                      <or/>
                      <apply>
                        <and/>
                        <apply>
                          <and/>
                          <apply>
                            <and/>
                            <apply>
                              <eq/>
                              <ci> ID_B_Arrestin </ci>
                              <cn type="integer"> 1 </cn>
                            </apply>
                            <apply>
                              <eq/>
                              <ci> ID_Palpha_1213R </ci>
                              <cn type="integer"> 0 </cn>
                            </apply>
                          </apply>
                          <apply>
                            <eq/>
                            <ci> ID_alpha_1213L </ci>
                            <cn type="integer"> 0 </cn>
                          </apply>
                        </apply>
                        <apply>
                          <eq/>
                          <ci> ID_alpha_1213R </ci>
                          <cn type="integer"> 0 </cn>
                        </apply>
                      </apply>
                      <apply>
                        <eq/>
                        <ci> ID_Palpha_1213R </ci>
                        <cn type="integer"> 1 </cn>
                      </apply>
                    </apply>
                  </apply>
                </apply>
              </apply>
            </math>
                                </qual:functionTerm>
        </qual:listOfFunctionTerms>
      </qual:transition>
      <qual:transition qual:id="tr_alpha_catenin">
        <qual:listOfInputs>
          <qual:input qual:thresholdLevel="1" qual:transitionEffect="none" qual:qualitativeSpecies="ID_B_catenin" qual:id="tr_alpha_catenin_in_40"/>
        </qual:listOfInputs>
        <qual:listOfOutputs>
          <qual:output qual:transitionEffect="assignmentLevel" qual:qualitativeSpecies="ID_alpha_catenin"/>
        </qual:listOfOutputs>
        <qual:listOfFunctionTerms>
          <qual:defaultTerm qual:resultLevel="0">
          </qual:defaultTerm>
          <qual:functionTerm qual:resultLevel="1">
            <math xmlns="http://www.w3.org/1998/Math/MathML">            
              <apply>
                <eq/>
                <ci> ID_B_catenin </ci>
                <cn type="integer"> 1 </cn>
              </apply>
            </math>
                                </qual:functionTerm>
        </qual:listOfFunctionTerms>
      </qual:transition>
      <qual:transition qual:id="tr_alpha_iR">
        <qual:listOfInputs>
          <qual:input qual:thresholdLevel="1" qual:transitionEffect="none" qual:qualitativeSpecies="ID_B_Arrestin" qual:id="tr_alpha_iR_in_39"/>
          <qual:input qual:thresholdLevel="1" qual:transitionEffect="none" qual:qualitativeSpecies="ID_Palpha_iR" qual:id="tr_alpha_iR_in_181"/>
          <qual:input qual:thresholdLevel="1" qual:transitionEffect="none" qual:qualitativeSpecies="ID_alpha_iL" qual:id="tr_alpha_iR_in_2"/>
          <qual:input qual:thresholdLevel="1" qual:transitionEffect="none" qual:qualitativeSpecies="ID_alpha_iR" qual:id="tr_alpha_iR_in_29"/>
        </qual:listOfInputs>
        <qual:listOfOutputs>
          <qual:output qual:transitionEffect="assignmentLevel" qual:qualitativeSpecies="ID_alpha_iR"/>
        </qual:listOfOutputs>
        <qual:listOfFunctionTerms>
          <qual:defaultTerm qual:resultLevel="0">
          </qual:defaultTerm>
          <qual:functionTerm qual:resultLevel="1">
            <math xmlns="http://www.w3.org/1998/Math/MathML">            
              <apply>
                <or/>
                <apply>
                  <or/>
                  <apply>
                    <and/>
                    <apply>
                      <and/>
                      <apply>
                        <eq/>
                        <ci> ID_Palpha_iR </ci>
                        <cn type="integer"> 1 </cn>
                      </apply>
                      <apply>
                        <not/>
                        <apply>
                          <or/>
                          <apply>
                            <and/>
                            <apply>
                              <and/>
                              <apply>
                                <and/>
                                <apply>
                                  <eq/>
                                  <ci> ID_B_Arrestin </ci>
                                  <cn type="integer"> 1 </cn>
                                </apply>
                                <apply>
                                  <eq/>
                                  <ci> ID_Palpha_iR </ci>
                                  <cn type="integer"> 0 </cn>
                                </apply>
                              </apply>
                              <apply>
                                <eq/>
                                <ci> ID_alpha_iL </ci>
                                <cn type="integer"> 0 </cn>
                              </apply>
                            </apply>
                            <apply>
                              <eq/>
                              <ci> ID_alpha_iR </ci>
                              <cn type="integer"> 0 </cn>
                            </apply>
                          </apply>
                          <apply>
                            <eq/>
                            <ci> ID_Palpha_iR </ci>
                            <cn type="integer"> 1 </cn>
                          </apply>
                        </apply>
                      </apply>
                    </apply>
                    <apply>
                      <eq/>
                      <ci> ID_B_Arrestin </ci>
                      <cn type="integer"> 0 </cn>
                    </apply>
                  </apply>
                  <apply>
                    <and/>
                    <apply>
                      <eq/>
                      <ci> ID_alpha_iL </ci>
                      <cn type="integer"> 1 </cn>
                    </apply>
                    <apply>
                      <not/>
                      <apply>
                        <or/>
                        <apply>
                          <and/>
                          <apply>
                            <and/>
                            <apply>
                              <and/>
                              <apply>
                                <eq/>
                                <ci> ID_B_Arrestin </ci>
                                <cn type="integer"> 1 </cn>
                              </apply>
                              <apply>
                                <eq/>
                                <ci> ID_Palpha_iR </ci>
                                <cn type="integer"> 0 </cn>
                              </apply>
                            </apply>
                            <apply>
                              <eq/>
                              <ci> ID_alpha_iL </ci>
                              <cn type="integer"> 0 </cn>
                            </apply>
                          </apply>
                          <apply>
                            <eq/>
                            <ci> ID_alpha_iR </ci>
                            <cn type="integer"> 0 </cn>
                          </apply>
                        </apply>
                        <apply>
                          <eq/>
                          <ci> ID_Palpha_iR </ci>
                          <cn type="integer"> 1 </cn>
                        </apply>
                      </apply>
                    </apply>
                  </apply>
                </apply>
                <apply>
                  <and/>
                  <apply>
                    <eq/>
                    <ci> ID_alpha_iR </ci>
                    <cn type="integer"> 1 </cn>
                  </apply>
                  <apply>
                    <not/>
                    <apply>
                      <or/>
                      <apply>
                        <and/>
                        <apply>
                          <and/>
                          <apply>
                            <and/>
                            <apply>
                              <eq/>
                              <ci> ID_B_Arrestin </ci>
                              <cn type="integer"> 1 </cn>
                            </apply>
                            <apply>
                              <eq/>
                              <ci> ID_Palpha_iR </ci>
                              <cn type="integer"> 0 </cn>
                            </apply>
                          </apply>
                          <apply>
                            <eq/>
                            <ci> ID_alpha_iL </ci>
                            <cn type="integer"> 0 </cn>
                          </apply>
                        </apply>
                        <apply>
                          <eq/>
                          <ci> ID_alpha_iR </ci>
                          <cn type="integer"> 0 </cn>
                        </apply>
                      </apply>
                      <apply>
                        <eq/>
                        <ci> ID_Palpha_iR </ci>
                        <cn type="integer"> 1 </cn>
                      </apply>
                    </apply>
                  </apply>
                </apply>
              </apply>
            </math>
                                </qual:functionTerm>
        </qual:listOfFunctionTerms>
      </qual:transition>
      <qual:transition qual:id="tr_alpha_qR">
        <qual:listOfInputs>
          <qual:input qual:thresholdLevel="1" qual:transitionEffect="none" qual:qualitativeSpecies="ID_B_Arrestin" qual:id="tr_alpha_qR_in_39"/>
          <qual:input qual:thresholdLevel="1" qual:transitionEffect="none" qual:qualitativeSpecies="ID_Palpha_iR" qual:id="tr_alpha_qR_in_181"/>
          <qual:input qual:thresholdLevel="1" qual:transitionEffect="none" qual:qualitativeSpecies="ID_alpha_qL" qual:id="tr_alpha_qR_in_3"/>
          <qual:input qual:thresholdLevel="1" qual:transitionEffect="none" qual:qualitativeSpecies="ID_alpha_qR" qual:id="tr_alpha_qR_in_30"/>
        </qual:listOfInputs>
        <qual:listOfOutputs>
          <qual:output qual:transitionEffect="assignmentLevel" qual:qualitativeSpecies="ID_alpha_qR"/>
        </qual:listOfOutputs>
        <qual:listOfFunctionTerms>
          <qual:defaultTerm qual:resultLevel="0">
          </qual:defaultTerm>
          <qual:functionTerm qual:resultLevel="1">
            <math xmlns="http://www.w3.org/1998/Math/MathML">            
              <apply>
                <or/>
                <apply>
                  <or/>
                  <apply>
                    <and/>
                    <apply>
                      <and/>
                      <apply>
                        <eq/>
                        <ci> ID_Palpha_iR </ci>
                        <cn type="integer"> 1 </cn>
                      </apply>
                      <apply>
                        <not/>
                        <apply>
                          <or/>
                          <apply>
                            <and/>
                            <apply>
                              <and/>
                              <apply>
                                <and/>
                                <apply>
                                  <eq/>
                                  <ci> ID_B_Arrestin </ci>
                                  <cn type="integer"> 1 </cn>
                                </apply>
                                <apply>
                                  <eq/>
                                  <ci> ID_Palpha_iR </ci>
                                  <cn type="integer"> 0 </cn>
                                </apply>
                              </apply>
                              <apply>
                                <eq/>
                                <ci> ID_alpha_qL </ci>
                                <cn type="integer"> 0 </cn>
                              </apply>
                            </apply>
                            <apply>
                              <eq/>
                              <ci> ID_alpha_qR </ci>
                              <cn type="integer"> 0 </cn>
                            </apply>
                          </apply>
                          <apply>
                            <eq/>
                            <ci> ID_Palpha_iR </ci>
                            <cn type="integer"> 1 </cn>
                          </apply>
                        </apply>
                      </apply>
                    </apply>
                    <apply>
                      <eq/>
                      <ci> ID_B_Arrestin </ci>
                      <cn type="integer"> 0 </cn>
                    </apply>
                  </apply>
                  <apply>
                    <and/>
                    <apply>
                      <eq/>
                      <ci> ID_alpha_qL </ci>
                      <cn type="integer"> 1 </cn>
                    </apply>
                    <apply>
                      <not/>
                      <apply>
                        <or/>
                        <apply>
                          <and/>
                          <apply>
                            <and/>
                            <apply>
                              <and/>
                              <apply>
                                <eq/>
                                <ci> ID_B_Arrestin </ci>
                                <cn type="integer"> 1 </cn>
                              </apply>
                              <apply>
                                <eq/>
                                <ci> ID_Palpha_iR </ci>
                                <cn type="integer"> 0 </cn>
                              </apply>
                            </apply>
                            <apply>
                              <eq/>
                              <ci> ID_alpha_qL </ci>
                              <cn type="integer"> 0 </cn>
                            </apply>
                          </apply>
                          <apply>
                            <eq/>
                            <ci> ID_alpha_qR </ci>
                            <cn type="integer"> 0 </cn>
                          </apply>
                        </apply>
                        <apply>
                          <eq/>
                          <ci> ID_Palpha_iR </ci>
                          <cn type="integer"> 1 </cn>
                        </apply>
                      </apply>
                    </apply>
                  </apply>
                </apply>
                <apply>
                  <and/>
                  <apply>
                    <eq/>
                    <ci> ID_alpha_qR </ci>
                    <cn type="integer"> 1 </cn>
                  </apply>
                  <apply>
                    <not/>
                    <apply>
                      <or/>
                      <apply>
                        <and/>
                        <apply>
                          <and/>
                          <apply>
                            <and/>
                            <apply>
                              <eq/>
                              <ci> ID_B_Arrestin </ci>
                              <cn type="integer"> 1 </cn>
                            </apply>
                            <apply>
                              <eq/>
                              <ci> ID_Palpha_iR </ci>
                              <cn type="integer"> 0 </cn>
                            </apply>
                          </apply>
                          <apply>
                            <eq/>
                            <ci> ID_alpha_qL </ci>
                            <cn type="integer"> 0 </cn>
                          </apply>
                        </apply>
                        <apply>
                          <eq/>
                          <ci> ID_alpha_qR </ci>
                          <cn type="integer"> 0 </cn>
                        </apply>
                      </apply>
                      <apply>
                        <eq/>
                        <ci> ID_Palpha_iR </ci>
                        <cn type="integer"> 1 </cn>
                      </apply>
                    </apply>
                  </apply>
                </apply>
              </apply>
            </math>
                                </qual:functionTerm>
        </qual:listOfFunctionTerms>
      </qual:transition>
      <qual:transition qual:id="tr_alpha_sR">
        <qual:listOfInputs>
          <qual:input qual:thresholdLevel="1" qual:transitionEffect="none" qual:qualitativeSpecies="ID_B_Arrestin" qual:id="tr_alpha_sR_in_39"/>
          <qual:input qual:thresholdLevel="1" qual:transitionEffect="none" qual:qualitativeSpecies="ID_Palpha_sR" qual:id="tr_alpha_sR_in_183"/>
          <qual:input qual:thresholdLevel="1" qual:transitionEffect="none" qual:qualitativeSpecies="ID_alpha_sL" qual:id="tr_alpha_sR_in_4"/>
          <qual:input qual:thresholdLevel="1" qual:transitionEffect="none" qual:qualitativeSpecies="ID_alpha_sR" qual:id="tr_alpha_sR_in_31"/>
        </qual:listOfInputs>
        <qual:listOfOutputs>
          <qual:output qual:transitionEffect="assignmentLevel" qual:qualitativeSpecies="ID_alpha_sR"/>
        </qual:listOfOutputs>
        <qual:listOfFunctionTerms>
          <qual:defaultTerm qual:resultLevel="0">
          </qual:defaultTerm>
          <qual:functionTerm qual:resultLevel="1">
            <math xmlns="http://www.w3.org/1998/Math/MathML">            
              <apply>
                <or/>
                <apply>
                  <or/>
                  <apply>
                    <and/>
                    <apply>
                      <and/>
                      <apply>
                        <eq/>
                        <ci> ID_Palpha_sR </ci>
                        <cn type="integer"> 1 </cn>
                      </apply>
                      <apply>
                        <not/>
                        <apply>
                          <or/>
                          <apply>
                            <and/>
                            <apply>
                              <and/>
                              <apply>
                                <and/>
                                <apply>
                                  <eq/>
                                  <ci> ID_B_Arrestin </ci>
                                  <cn type="integer"> 1 </cn>
                                </apply>
                                <apply>
                                  <eq/>
                                  <ci> ID_Palpha_sR </ci>
                                  <cn type="integer"> 0 </cn>
                                </apply>
                              </apply>
                              <apply>
                                <eq/>
                                <ci> ID_alpha_sL </ci>
                                <cn type="integer"> 0 </cn>
                              </apply>
                            </apply>
                            <apply>
                              <eq/>
                              <ci> ID_alpha_sR </ci>
                              <cn type="integer"> 0 </cn>
                            </apply>
                          </apply>
                          <apply>
                            <eq/>
                            <ci> ID_Palpha_sR </ci>
                            <cn type="integer"> 1 </cn>
                          </apply>
                        </apply>
                      </apply>
                    </apply>
                    <apply>
                      <eq/>
                      <ci> ID_B_Arrestin </ci>
                      <cn type="integer"> 0 </cn>
                    </apply>
                  </apply>
                  <apply>
                    <and/>
                    <apply>
                      <eq/>
                      <ci> ID_alpha_sL </ci>
                      <cn type="integer"> 1 </cn>
                    </apply>
                    <apply>
                      <not/>
                      <apply>
                        <or/>
                        <apply>
                          <and/>
                          <apply>
                            <and/>
                            <apply>
                              <and/>
                              <apply>
                                <eq/>
                                <ci> ID_B_Arrestin </ci>
                                <cn type="integer"> 1 </cn>
                              </apply>
                              <apply>
                                <eq/>
                                <ci> ID_Palpha_sR </ci>
                                <cn type="integer"> 0 </cn>
                              </apply>
                            </apply>
                            <apply>
                              <eq/>
                              <ci> ID_alpha_sL </ci>
                              <cn type="integer"> 0 </cn>
                            </apply>
                          </apply>
                          <apply>
                            <eq/>
                            <ci> ID_alpha_sR </ci>
                            <cn type="integer"> 0 </cn>
                          </apply>
                        </apply>
                        <apply>
                          <eq/>
                          <ci> ID_Palpha_sR </ci>
                          <cn type="integer"> 1 </cn>
                        </apply>
                      </apply>
                    </apply>
                  </apply>
                </apply>
                <apply>
                  <and/>
                  <apply>
                    <eq/>
                    <ci> ID_alpha_sR </ci>
                    <cn type="integer"> 1 </cn>
                  </apply>
                  <apply>
                    <not/>
                    <apply>
                      <or/>
                      <apply>
                        <and/>
                        <apply>
                          <and/>
                          <apply>
                            <and/>
                            <apply>
                              <eq/>
                              <ci> ID_B_Arrestin </ci>
                              <cn type="integer"> 1 </cn>
                            </apply>
                            <apply>
                              <eq/>
                              <ci> ID_Palpha_sR </ci>
                              <cn type="integer"> 0 </cn>
                            </apply>
                          </apply>
                          <apply>
                            <eq/>
                            <ci> ID_alpha_sL </ci>
                            <cn type="integer"> 0 </cn>
                          </apply>
                        </apply>
                        <apply>
                          <eq/>
                          <ci> ID_alpha_sR </ci>
                          <cn type="integer"> 0 </cn>
                        </apply>
                      </apply>
                      <apply>
                        <eq/>
                        <ci> ID_Palpha_sR </ci>
                        <cn type="integer"> 1 </cn>
                      </apply>
                    </apply>
                  </apply>
                </apply>
              </apply>
            </math>
                                </qual:functionTerm>
        </qual:listOfFunctionTerms>
      </qual:transition>
      <qual:transition qual:id="tr_AMSH">
        <qual:listOfInputs>
          <qual:input qual:thresholdLevel="1" qual:transitionEffect="none" qual:qualitativeSpecies="ID_Alix" qual:id="tr_AMSH_in_26"/>
          <qual:input qual:thresholdLevel="1" qual:transitionEffect="none" qual:qualitativeSpecies="ID_ESCRT_0" qual:id="tr_AMSH_in_125"/>
          <qual:input qual:thresholdLevel="1" qual:transitionEffect="none" qual:qualitativeSpecies="ID_ESCRT_I" qual:id="tr_AMSH_in_126"/>
        </qual:listOfInputs>
        <qual:listOfOutputs>
          <qual:output qual:transitionEffect="assignmentLevel" qual:qualitativeSpecies="ID_AMSH"/>
        </qual:listOfOutputs>
        <qual:listOfFunctionTerms>
          <qual:defaultTerm qual:resultLevel="0">
          </qual:defaultTerm>
          <qual:functionTerm qual:resultLevel="1">
            <math xmlns="http://www.w3.org/1998/Math/MathML">            
              <apply>
                <or/>
                <apply>
                  <or/>
                  <apply>
                    <eq/>
                    <ci> ID_Alix </ci>
                    <cn type="integer"> 1 </cn>
                  </apply>
                  <apply>
                    <eq/>
                    <ci> ID_ESCRT_0 </ci>
                    <cn type="integer"> 1 </cn>
                  </apply>
                </apply>
                <apply>
                  <eq/>
                  <ci> ID_ESCRT_I </ci>
                  <cn type="integer"> 1 </cn>
                </apply>
              </apply>
            </math>
                                </qual:functionTerm>
        </qual:listOfFunctionTerms>
      </qual:transition>
      <qual:transition qual:id="tr_AND_34">
        <qual:listOfInputs>
          <qual:input qual:thresholdLevel="1" qual:transitionEffect="none" qual:qualitativeSpecies="ID_Cas" qual:id="tr_AND_34_in_48"/>
        </qual:listOfInputs>
        <qual:listOfOutputs>
          <qual:output qual:transitionEffect="assignmentLevel" qual:qualitativeSpecies="ID_AND_34"/>
        </qual:listOfOutputs>
        <qual:listOfFunctionTerms>
          <qual:defaultTerm qual:resultLevel="0">
          </qual:defaultTerm>
          <qual:functionTerm qual:resultLevel="1">
            <math xmlns="http://www.w3.org/1998/Math/MathML">            
              <apply>
                <eq/>
                <ci> ID_Cas </ci>
                <cn type="integer"> 1 </cn>
              </apply>
            </math>
                                </qual:functionTerm>
        </qual:listOfFunctionTerms>
      </qual:transition>
      <qual:transition qual:id="tr_AP2">
        <qual:listOfInputs>
          <qual:input qual:thresholdLevel="1" qual:transitionEffect="none" qual:qualitativeSpecies="ID_CIN85" qual:id="tr_AP2_in_55"/>
          <qual:input qual:thresholdLevel="1" qual:transitionEffect="none" qual:qualitativeSpecies="ID_EGFR_EGFR_EGF_PM" qual:id="tr_AP2_in_72"/>
          <qual:input qual:thresholdLevel="1" qual:transitionEffect="none" qual:qualitativeSpecies="ID_EGFR_EGFR_TGFa_PM" qual:id="tr_AP2_in_77"/>
          <qual:input qual:thresholdLevel="1" qual:transitionEffect="none" qual:qualitativeSpecies="ID_Eps15" qual:id="tr_AP2_in_96"/>
          <qual:input qual:thresholdLevel="1" qual:transitionEffect="none" qual:qualitativeSpecies="ID_Epsin" qual:id="tr_AP2_in_97"/>
          <qual:input qual:thresholdLevel="1" qual:transitionEffect="none" qual:qualitativeSpecies="ID_Hip1R" qual:id="tr_AP2_in_146"/>
          <qual:input qual:thresholdLevel="1" qual:transitionEffect="none" qual:qualitativeSpecies="ID_PIP2_45" qual:id="tr_AP2_in_190"/>
          <qual:input qual:thresholdLevel="1" qual:transitionEffect="none" qual:qualitativeSpecies="ID_PIP3_345" qual:id="tr_AP2_in_191"/>
        </qual:listOfInputs>
        <qual:listOfOutputs>
          <qual:output qual:transitionEffect="assignmentLevel" qual:qualitativeSpecies="ID_AP2"/>
        </qual:listOfOutputs>
        <qual:listOfFunctionTerms>
          <qual:defaultTerm qual:resultLevel="0">
          </qual:defaultTerm>
          <qual:functionTerm qual:resultLevel="1">
            <math xmlns="http://www.w3.org/1998/Math/MathML">            
              <apply>
                <or/>
                <apply>
                  <or/>
                  <apply>
                    <or/>
                    <apply>
                      <or/>
                      <apply>
                        <or/>
                        <apply>
                          <or/>
                          <apply>
                            <or/>
                            <apply>
                              <eq/>
                              <ci> ID_CIN85 </ci>
                              <cn type="integer"> 1 </cn>
                            </apply>
                            <apply>
                              <eq/>
                              <ci> ID_EGFR_EGFR_EGF_PM </ci>
                              <cn type="integer"> 1 </cn>
                            </apply>
                          </apply>
                          <apply>
                            <eq/>
                            <ci> ID_EGFR_EGFR_TGFa_PM </ci>
                            <cn type="integer"> 1 </cn>
                          </apply>
                        </apply>
                        <apply>
                          <eq/>
                          <ci> ID_Eps15 </ci>
                          <cn type="integer"> 1 </cn>
                        </apply>
                      </apply>
                      <apply>
                        <eq/>
                        <ci> ID_Epsin </ci>
                        <cn type="integer"> 1 </cn>
                      </apply>
                    </apply>
                    <apply>
                      <eq/>
                      <ci> ID_Hip1R </ci>
                      <cn type="integer"> 1 </cn>
                    </apply>
                  </apply>
                  <apply>
                    <eq/>
                    <ci> ID_PIP2_45 </ci>
                    <cn type="integer"> 1 </cn>
                  </apply>
                </apply>
                <apply>
                  <eq/>
                  <ci> ID_PIP3_345 </ci>
                  <cn type="integer"> 1 </cn>
                </apply>
              </apply>
            </math>
                                </qual:functionTerm>
        </qual:listOfFunctionTerms>
      </qual:transition>
      <qual:transition qual:id="tr_ARF">
        <qual:listOfInputs>
          <qual:input qual:thresholdLevel="1" qual:transitionEffect="none" qual:qualitativeSpecies="ID_ARF" qual:id="tr_ARF_in_35"/>
          <qual:input qual:thresholdLevel="1" qual:transitionEffect="none" qual:qualitativeSpecies="ID_ARNO" qual:id="tr_ARF_in_36"/>
          <qual:input qual:thresholdLevel="1" qual:transitionEffect="none" qual:qualitativeSpecies="ID_PIP2_45" qual:id="tr_ARF_in_190"/>
          <qual:input qual:thresholdLevel="1" qual:transitionEffect="none" qual:qualitativeSpecies="ID_PIP3_345" qual:id="tr_ARF_in_191"/>
        </qual:listOfInputs>
        <qual:listOfOutputs>
          <qual:output qual:transitionEffect="assignmentLevel" qual:qualitativeSpecies="ID_ARF"/>
        </qual:listOfOutputs>
        <qual:listOfFunctionTerms>
          <qual:defaultTerm qual:resultLevel="0">
          </qual:defaultTerm>
          <qual:functionTerm qual:resultLevel="1">
            <math xmlns="http://www.w3.org/1998/Math/MathML">            
              <apply>
                <or/>
                <apply>
                  <or/>
                  <apply>
                    <or/>
                    <apply>
                      <and/>
                      <apply>
                        <eq/>
                        <ci> ID_ARF </ci>
                        <cn type="integer"> 1 </cn>
                      </apply>
                      <apply>
                        <eq/>
                        <ci> ID_PIP2_45 </ci>
                        <cn type="integer"> 0 </cn>
                      </apply>
                    </apply>
                    <apply>
                      <and/>
                      <apply>
                        <eq/>
                        <ci> ID_ARNO </ci>
                        <cn type="integer"> 1 </cn>
                      </apply>
                      <apply>
                        <eq/>
                        <ci> ID_PIP2_45 </ci>
                        <cn type="integer"> 0 </cn>
                      </apply>
                    </apply>
                  </apply>
                  <apply>
                    <and/>
                    <apply>
                      <or/>
                      <apply>
                        <and/>
                        <apply>
                          <eq/>
                          <ci> ID_PIP2_45 </ci>
                          <cn type="integer"> 1 </cn>
                        </apply>
                        <apply>
                          <eq/>
                          <ci> ID_ARNO </ci>
                          <cn type="integer"> 1 </cn>
                        </apply>
                      </apply>
                      <apply>
                        <eq/>
                        <ci> ID_PIP3_345 </ci>
                        <cn type="integer"> 1 </cn>
                      </apply>
                    </apply>
                    <apply>
                      <eq/>
                      <ci> ID_ARF </ci>
                      <cn type="integer"> 0 </cn>
                    </apply>
                  </apply>
                </apply>
                <apply>
                  <and/>
                  <apply>
                    <eq/>
                    <ci> ID_PIP3_345 </ci>
                    <cn type="integer"> 1 </cn>
                  </apply>
                  <apply>
                    <eq/>
                    <ci> ID_PIP2_45 </ci>
                    <cn type="integer"> 0 </cn>
                  </apply>
                </apply>
              </apply>
            </math>
                                </qual:functionTerm>
        </qual:listOfFunctionTerms>
      </qual:transition>
      <qual:transition qual:id="tr_ARNO">
        <qual:listOfInputs>
          <qual:input qual:thresholdLevel="1" qual:transitionEffect="none" qual:qualitativeSpecies="ID_PIP2_45" qual:id="tr_ARNO_in_190"/>
        </qual:listOfInputs>
        <qual:listOfOutputs>
          <qual:output qual:transitionEffect="assignmentLevel" qual:qualitativeSpecies="ID_ARNO"/>
        </qual:listOfOutputs>
        <qual:listOfFunctionTerms>
          <qual:defaultTerm qual:resultLevel="0">
          </qual:defaultTerm>
          <qual:functionTerm qual:resultLevel="1">
            <math xmlns="http://www.w3.org/1998/Math/MathML">            
              <apply>
                <eq/>
                <ci> ID_PIP2_45 </ci>
                <cn type="integer"> 1 </cn>
              </apply>
            </math>
                                </qual:functionTerm>
        </qual:listOfFunctionTerms>
      </qual:transition>
      <qual:transition qual:id="tr_Arp_23">
        <qual:listOfInputs>
          <qual:input qual:thresholdLevel="1" qual:transitionEffect="none" qual:qualitativeSpecies="ID_WASP" qual:id="tr_Arp_23_in_246"/>
        </qual:listOfInputs>
        <qual:listOfOutputs>
          <qual:output qual:transitionEffect="assignmentLevel" qual:qualitativeSpecies="ID_Arp_23"/>
        </qual:listOfOutputs>
        <qual:listOfFunctionTerms>
          <qual:defaultTerm qual:resultLevel="0">
          </qual:defaultTerm>
          <qual:functionTerm qual:resultLevel="1">
            <math xmlns="http://www.w3.org/1998/Math/MathML">            
              <apply>
                <eq/>
                <ci> ID_WASP </ci>
                <cn type="integer"> 1 </cn>
              </apply>
            </math>
                                </qual:functionTerm>
        </qual:listOfFunctionTerms>
      </qual:transition>
      <qual:transition qual:id="tr_ASK1">
        <qual:listOfInputs>
          <qual:input qual:thresholdLevel="1" qual:transitionEffect="none" qual:qualitativeSpecies="ID_Trx" qual:id="tr_ASK1_in_242"/>
        </qual:listOfInputs>
        <qual:listOfOutputs>
          <qual:output qual:transitionEffect="assignmentLevel" qual:qualitativeSpecies="ID_ASK1"/>
        </qual:listOfOutputs>
        <qual:listOfFunctionTerms>
          <qual:defaultTerm qual:resultLevel="0">
          </qual:defaultTerm>
          <qual:functionTerm qual:resultLevel="1">
            <math xmlns="http://www.w3.org/1998/Math/MathML">            
              <apply>
                <eq/>
                <ci> ID_Trx </ci>
                <cn type="integer"> 1 </cn>
              </apply>
            </math>
                                </qual:functionTerm>
        </qual:listOfFunctionTerms>
      </qual:transition>
      <qual:transition qual:id="tr_B_Arrestin">
        <qual:listOfInputs>
          <qual:input qual:thresholdLevel="1" qual:transitionEffect="none" qual:qualitativeSpecies="ID_Palpha_1213R" qual:id="tr_B_Arrestin_in_180"/>
          <qual:input qual:thresholdLevel="1" qual:transitionEffect="none" qual:qualitativeSpecies="ID_Palpha_iR" qual:id="tr_B_Arrestin_in_181"/>
          <qual:input qual:thresholdLevel="1" qual:transitionEffect="none" qual:qualitativeSpecies="ID_Palpha_qR" qual:id="tr_B_Arrestin_in_182"/>
          <qual:input qual:thresholdLevel="1" qual:transitionEffect="none" qual:qualitativeSpecies="ID_Palpha_sR" qual:id="tr_B_Arrestin_in_183"/>
        </qual:listOfInputs>
        <qual:listOfOutputs>
          <qual:output qual:transitionEffect="assignmentLevel" qual:qualitativeSpecies="ID_B_Arrestin"/>
        </qual:listOfOutputs>
        <qual:listOfFunctionTerms>
          <qual:defaultTerm qual:resultLevel="0">
          </qual:defaultTerm>
          <qual:functionTerm qual:resultLevel="1">
            <math xmlns="http://www.w3.org/1998/Math/MathML">            
              <apply>
                <or/>
                <apply>
                  <or/>
                  <apply>
                    <or/>
                    <apply>
                      <eq/>
                      <ci> ID_Palpha_1213R </ci>
                      <cn type="integer"> 1 </cn>
                    </apply>
                    <apply>
                      <eq/>
                      <ci> ID_Palpha_iR </ci>
                      <cn type="integer"> 1 </cn>
                    </apply>
                  </apply>
                  <apply>
                    <eq/>
                    <ci> ID_Palpha_qR </ci>
                    <cn type="integer"> 1 </cn>
                  </apply>
                </apply>
                <apply>
                  <eq/>
                  <ci> ID_Palpha_sR </ci>
                  <cn type="integer"> 1 </cn>
                </apply>
              </apply>
            </math>
                                </qual:functionTerm>
        </qual:listOfFunctionTerms>
      </qual:transition>
      <qual:transition qual:id="tr_B_catenin">
        <qual:listOfInputs>
          <qual:input qual:thresholdLevel="1" qual:transitionEffect="none" qual:qualitativeSpecies="ID_EGFR_EGFR" qual:id="tr_B_catenin_in_66"/>
          <qual:input qual:thresholdLevel="1" qual:transitionEffect="none" qual:qualitativeSpecies="ID_EGFR_EGFR_EGF_CCP" qual:id="tr_B_catenin_in_67"/>
          <qual:input qual:thresholdLevel="1" qual:transitionEffect="none" qual:qualitativeSpecies="ID_EGFR_EGFR_EGF_CCV" qual:id="tr_B_catenin_in_68"/>
          <qual:input qual:thresholdLevel="1" qual:transitionEffect="none" qual:qualitativeSpecies="ID_EGFR_EGFR_EGF_End" qual:id="tr_B_catenin_in_69"/>
          <qual:input qual:thresholdLevel="1" qual:transitionEffect="none" qual:qualitativeSpecies="ID_EGFR_EGFR_EGF_MVB" qual:id="tr_B_catenin_in_71"/>
          <qual:input qual:thresholdLevel="1" qual:transitionEffect="none" qual:qualitativeSpecies="ID_EGFR_EGFR_EGF_PM" qual:id="tr_B_catenin_in_72"/>
          <qual:input qual:thresholdLevel="1" qual:transitionEffect="none" qual:qualitativeSpecies="ID_EGFR_EGFR_TGFa_CCP" qual:id="tr_B_catenin_in_74"/>
          <qual:input qual:thresholdLevel="1" qual:transitionEffect="none" qual:qualitativeSpecies="ID_EGFR_EGFR_TGFa_CCV" qual:id="tr_B_catenin_in_75"/>
          <qual:input qual:thresholdLevel="1" qual:transitionEffect="none" qual:qualitativeSpecies="ID_EGFR_EGFR_TGFa_End" qual:id="tr_B_catenin_in_76"/>
          <qual:input qual:thresholdLevel="1" qual:transitionEffect="none" qual:qualitativeSpecies="ID_EGFR_EGFR_TGFa_PM" qual:id="tr_B_catenin_in_77"/>
          <qual:input qual:thresholdLevel="1" qual:transitionEffect="none" qual:qualitativeSpecies="ID_EGFR_ErbB2" qual:id="tr_B_catenin_in_78"/>
          <qual:input qual:thresholdLevel="1" qual:transitionEffect="none" qual:qualitativeSpecies="ID_EGFR_ErbB3" qual:id="tr_B_catenin_in_79"/>
          <qual:input qual:thresholdLevel="1" qual:transitionEffect="none" qual:qualitativeSpecies="ID_EGFR_ErbB4" qual:id="tr_B_catenin_in_80"/>
          <qual:input qual:thresholdLevel="1" qual:transitionEffect="none" qual:qualitativeSpecies="ID_Fer" qual:id="tr_B_catenin_in_130"/>
          <qual:input qual:thresholdLevel="1" qual:transitionEffect="none" qual:qualitativeSpecies="ID_PTP1b" qual:id="tr_B_catenin_in_203"/>
          <qual:input qual:thresholdLevel="1" qual:transitionEffect="none" qual:qualitativeSpecies="ID_Src" qual:id="tr_B_catenin_in_234"/>
        </qual:listOfInputs>
        <qual:listOfOutputs>
          <qual:output qual:transitionEffect="assignmentLevel" qual:qualitativeSpecies="ID_B_catenin"/>
        </qual:listOfOutputs>
        <qual:listOfFunctionTerms>
          <qual:defaultTerm qual:resultLevel="0">
          </qual:defaultTerm>
          <qual:functionTerm qual:resultLevel="1">
            <math xmlns="http://www.w3.org/1998/Math/MathML">            
              <apply>
                <or/>
                <apply>
                  <or/>
                  <apply>
                    <and/>
                    <apply>
                      <and/>
                      <apply>
                        <and/>
                        <apply>
                          <and/>
                          <apply>
                            <and/>
                            <apply>
                              <and/>
                              <apply>
                                <and/>
                                <apply>
                                  <and/>
                                  <apply>
                                    <and/>
                                    <apply>
                                      <and/>
                                      <apply>
                                        <and/>
                                        <apply>
                                          <and/>
                                          <apply>
                                            <and/>
                                            <apply>
                                              <and/>
                                              <apply>
                                                <eq/>
                                                <ci> ID_Fer </ci>
                                                <cn type="integer"> 1 </cn>
                                              </apply>
                                              <apply>
                                                <eq/>
                                                <ci> ID_EGFR_EGFR </ci>
                                                <cn type="integer"> 0 </cn>
                                              </apply>
                                            </apply>
                                            <apply>
                                              <eq/>
                                              <ci> ID_EGFR_EGFR_EGF_CCP </ci>
                                              <cn type="integer"> 0 </cn>
                                            </apply>
                                          </apply>
                                          <apply>
                                            <eq/>
                                            <ci> ID_EGFR_EGFR_EGF_CCV </ci>
                                            <cn type="integer"> 0 </cn>
                                          </apply>
                                        </apply>
                                        <apply>
                                          <eq/>
                                          <ci> ID_EGFR_EGFR_EGF_End </ci>
                                          <cn type="integer"> 0 </cn>
                                        </apply>
                                      </apply>
                                      <apply>
                                        <eq/>
                                        <ci> ID_EGFR_EGFR_EGF_MVB </ci>
                                        <cn type="integer"> 0 </cn>
                                      </apply>
                                    </apply>
                                    <apply>
                                      <eq/>
                                      <ci> ID_EGFR_EGFR_EGF_PM </ci>
                                      <cn type="integer"> 0 </cn>
                                    </apply>
                                  </apply>
                                  <apply>
                                    <eq/>
                                    <ci> ID_EGFR_EGFR_TGFa_CCP </ci>
                                    <cn type="integer"> 0 </cn>
                                  </apply>
                                </apply>
                                <apply>
                                  <eq/>
                                  <ci> ID_EGFR_EGFR_TGFa_CCV </ci>
                                  <cn type="integer"> 0 </cn>
                                </apply>
                              </apply>
                              <apply>
                                <eq/>
                                <ci> ID_EGFR_EGFR_TGFa_End </ci>
                                <cn type="integer"> 0 </cn>
                              </apply>
                            </apply>
                            <apply>
                              <eq/>
                              <ci> ID_EGFR_EGFR_TGFa_PM </ci>
                              <cn type="integer"> 0 </cn>
                            </apply>
                          </apply>
                          <apply>
                            <eq/>
                            <ci> ID_EGFR_ErbB2 </ci>
                            <cn type="integer"> 0 </cn>
                          </apply>
                        </apply>
                        <apply>
                          <eq/>
                          <ci> ID_EGFR_ErbB3 </ci>
                          <cn type="integer"> 0 </cn>
                        </apply>
                      </apply>
                      <apply>
                        <eq/>
                        <ci> ID_EGFR_ErbB4 </ci>
                        <cn type="integer"> 0 </cn>
                      </apply>
                    </apply>
                    <apply>
                      <eq/>
                      <ci> ID_Src </ci>
                      <cn type="integer"> 0 </cn>
                    </apply>
                  </apply>
                  <apply>
                    <eq/>
                    <ci> ID_PTP1b </ci>
                    <cn type="integer"> 1 </cn>
                  </apply>
                </apply>
                <apply>
                  <and/>
                  <apply>
                    <and/>
                    <apply>
                      <and/>
                      <apply>
                        <and/>
                        <apply>
                          <and/>
                          <apply>
                            <and/>
                            <apply>
                              <and/>
                              <apply>
                                <and/>
                                <apply>
                                  <and/>
                                  <apply>
                                    <and/>
                                    <apply>
                                      <and/>
                                      <apply>
                                        <and/>
                                        <apply>
                                          <and/>
                                          <apply>
                                            <and/>
                                            <apply>
                                              <eq/>
                                              <ci> ID_PTP1b </ci>
                                              <cn type="integer"> 1 </cn>
                                            </apply>
                                            <apply>
                                              <eq/>
                                              <ci> ID_EGFR_EGFR </ci>
                                              <cn type="integer"> 0 </cn>
                                            </apply>
                                          </apply>
                                          <apply>
                                            <eq/>
                                            <ci> ID_EGFR_EGFR_EGF_CCP </ci>
                                            <cn type="integer"> 0 </cn>
                                          </apply>
                                        </apply>
                                        <apply>
                                          <eq/>
                                          <ci> ID_EGFR_EGFR_EGF_CCV </ci>
                                          <cn type="integer"> 0 </cn>
                                        </apply>
                                      </apply>
                                      <apply>
                                        <eq/>
                                        <ci> ID_EGFR_EGFR_EGF_End </ci>
                                        <cn type="integer"> 0 </cn>
                                      </apply>
                                    </apply>
                                    <apply>
                                      <eq/>
                                      <ci> ID_EGFR_EGFR_EGF_MVB </ci>
                                      <cn type="integer"> 0 </cn>
                                    </apply>
                                  </apply>
                                  <apply>
                                    <eq/>
                                    <ci> ID_EGFR_EGFR_EGF_PM </ci>
                                    <cn type="integer"> 0 </cn>
                                  </apply>
                                </apply>
                                <apply>
                                  <eq/>
                                  <ci> ID_EGFR_EGFR_TGFa_CCP </ci>
                                  <cn type="integer"> 0 </cn>
                                </apply>
                              </apply>
                              <apply>
                                <eq/>
                                <ci> ID_EGFR_EGFR_TGFa_CCV </ci>
                                <cn type="integer"> 0 </cn>
                              </apply>
                            </apply>
                            <apply>
                              <eq/>
                              <ci> ID_EGFR_EGFR_TGFa_End </ci>
                              <cn type="integer"> 0 </cn>
                            </apply>
                          </apply>
                          <apply>
                            <eq/>
                            <ci> ID_EGFR_EGFR_TGFa_PM </ci>
                            <cn type="integer"> 0 </cn>
                          </apply>
                        </apply>
                        <apply>
                          <eq/>
                          <ci> ID_EGFR_ErbB2 </ci>
                          <cn type="integer"> 0 </cn>
                        </apply>
                      </apply>
                      <apply>
                        <eq/>
                        <ci> ID_EGFR_ErbB3 </ci>
                        <cn type="integer"> 0 </cn>
                      </apply>
                    </apply>
                    <apply>
                      <eq/>
                      <ci> ID_EGFR_ErbB4 </ci>
                      <cn type="integer"> 0 </cn>
                    </apply>
                  </apply>
                  <apply>
                    <eq/>
                    <ci> ID_Src </ci>
                    <cn type="integer"> 0 </cn>
                  </apply>
                </apply>
              </apply>
            </math>
                                </qual:functionTerm>
        </qual:listOfFunctionTerms>
      </qual:transition>
      <qual:transition qual:id="tr_B_Parvin">
        <qual:listOfInputs>
          <qual:input qual:thresholdLevel="1" qual:transitionEffect="none" qual:qualitativeSpecies="ID_ILK" qual:id="tr_B_Parvin_in_150"/>
        </qual:listOfInputs>
        <qual:listOfOutputs>
          <qual:output qual:transitionEffect="assignmentLevel" qual:qualitativeSpecies="ID_B_Parvin"/>
        </qual:listOfOutputs>
        <qual:listOfFunctionTerms>
          <qual:defaultTerm qual:resultLevel="0">
          </qual:defaultTerm>
          <qual:functionTerm qual:resultLevel="1">
            <math xmlns="http://www.w3.org/1998/Math/MathML">            
              <apply>
                <eq/>
                <ci> ID_ILK </ci>
                <cn type="integer"> 1 </cn>
              </apply>
            </math>
                                </qual:functionTerm>
        </qual:listOfFunctionTerms>
      </qual:transition>
      <qual:transition qual:id="tr_Ca">
        <qual:listOfInputs>
          <qual:input qual:thresholdLevel="1" qual:transitionEffect="none" qual:qualitativeSpecies="ID_ExtPump" qual:id="tr_Ca_in_13"/>
          <qual:input qual:thresholdLevel="1" qual:transitionEffect="none" qual:qualitativeSpecies="ID_IP3R1" qual:id="tr_Ca_in_153"/>
        </qual:listOfInputs>
        <qual:listOfOutputs>
          <qual:output qual:transitionEffect="assignmentLevel" qual:qualitativeSpecies="ID_Ca"/>
        </qual:listOfOutputs>
        <qual:listOfFunctionTerms>
          <qual:defaultTerm qual:resultLevel="0">
          </qual:defaultTerm>
          <qual:functionTerm qual:resultLevel="1">
            <math xmlns="http://www.w3.org/1998/Math/MathML">            
              <apply>
                <and/>
                <apply>
                  <eq/>
                  <ci> ID_IP3R1 </ci>
                  <cn type="integer"> 1 </cn>
                </apply>
                <apply>
                  <not/>
                  <apply>
                    <eq/>
                    <ci> ID_ExtPump </ci>
                    <cn type="integer"> 1 </cn>
                  </apply>
                </apply>
              </apply>
            </math>
                                </qual:functionTerm>
        </qual:listOfFunctionTerms>
      </qual:transition>
      <qual:transition qual:id="tr_CALM">
        <qual:listOfInputs>
          <qual:input qual:thresholdLevel="1" qual:transitionEffect="none" qual:qualitativeSpecies="ID_PIP2_45" qual:id="tr_CALM_in_190"/>
        </qual:listOfInputs>
        <qual:listOfOutputs>
          <qual:output qual:transitionEffect="assignmentLevel" qual:qualitativeSpecies="ID_CALM"/>
        </qual:listOfOutputs>
        <qual:listOfFunctionTerms>
          <qual:defaultTerm qual:resultLevel="0">
          </qual:defaultTerm>
          <qual:functionTerm qual:resultLevel="1">
            <math xmlns="http://www.w3.org/1998/Math/MathML">            
              <apply>
                <eq/>
                <ci> ID_PIP2_45 </ci>
                <cn type="integer"> 1 </cn>
              </apply>
            </math>
                                </qual:functionTerm>
        </qual:listOfFunctionTerms>
      </qual:transition>
      <qual:transition qual:id="tr_CaM">
        <qual:listOfInputs>
          <qual:input qual:thresholdLevel="1" qual:transitionEffect="none" qual:qualitativeSpecies="ID_Ca" qual:id="tr_CaM_in_42"/>
        </qual:listOfInputs>
        <qual:listOfOutputs>
          <qual:output qual:transitionEffect="assignmentLevel" qual:qualitativeSpecies="ID_CaM"/>
        </qual:listOfOutputs>
        <qual:listOfFunctionTerms>
          <qual:defaultTerm qual:resultLevel="0">
          </qual:defaultTerm>
          <qual:functionTerm qual:resultLevel="1">
            <math xmlns="http://www.w3.org/1998/Math/MathML">            
              <apply>
                <eq/>
                <ci> ID_Ca </ci>
                <cn type="integer"> 1 </cn>
              </apply>
            </math>
                                </qual:functionTerm>
        </qual:listOfFunctionTerms>
      </qual:transition>
      <qual:transition qual:id="tr_CaMK">
        <qual:listOfInputs>
          <qual:input qual:thresholdLevel="1" qual:transitionEffect="none" qual:qualitativeSpecies="ID_CaM" qual:id="tr_CaMK_in_44"/>
          <qual:input qual:thresholdLevel="1" qual:transitionEffect="none" qual:qualitativeSpecies="ID_CaMKK" qual:id="tr_CaMK_in_46"/>
          <qual:input qual:thresholdLevel="1" qual:transitionEffect="none" qual:qualitativeSpecies="ID_PP2A" qual:id="tr_CaMK_in_201"/>
        </qual:listOfInputs>
        <qual:listOfOutputs>
          <qual:output qual:transitionEffect="assignmentLevel" qual:qualitativeSpecies="ID_CaMK"/>
        </qual:listOfOutputs>
        <qual:listOfFunctionTerms>
          <qual:defaultTerm qual:resultLevel="0">
          </qual:defaultTerm>
          <qual:functionTerm qual:resultLevel="1">
            <math xmlns="http://www.w3.org/1998/Math/MathML">            
              <apply>
                <and/>
                <apply>
                  <and/>
                  <apply>
                    <eq/>
                    <ci> ID_CaMKK </ci>
                    <cn type="integer"> 1 </cn>
                  </apply>
                  <apply>
                    <not/>
                    <apply>
                      <eq/>
                      <ci> ID_PP2A </ci>
                      <cn type="integer"> 1 </cn>
                    </apply>
                  </apply>
                </apply>
                <apply>
                  <eq/>
                  <ci> ID_CaM </ci>
                  <cn type="integer"> 1 </cn>
                </apply>
              </apply>
            </math>
                                </qual:functionTerm>
        </qual:listOfFunctionTerms>
      </qual:transition>
      <qual:transition qual:id="tr_CaMKK">
        <qual:listOfInputs>
          <qual:input qual:thresholdLevel="1" qual:transitionEffect="none" qual:qualitativeSpecies="ID_CaM" qual:id="tr_CaMKK_in_44"/>
          <qual:input qual:thresholdLevel="1" qual:transitionEffect="none" qual:qualitativeSpecies="ID_PKA" qual:id="tr_CaMKK_in_194"/>
        </qual:listOfInputs>
        <qual:listOfOutputs>
          <qual:output qual:transitionEffect="assignmentLevel" qual:qualitativeSpecies="ID_CaMKK"/>
        </qual:listOfOutputs>
        <qual:listOfFunctionTerms>
          <qual:defaultTerm qual:resultLevel="0">
          </qual:defaultTerm>
          <qual:functionTerm qual:resultLevel="1">
            <math xmlns="http://www.w3.org/1998/Math/MathML">            
              <apply>
                <and/>
                <apply>
                  <eq/>
                  <ci> ID_CaM </ci>
                  <cn type="integer"> 1 </cn>
                </apply>
                <apply>
                  <not/>
                  <apply>
                    <eq/>
                    <ci> ID_PKA </ci>
                    <cn type="integer"> 1 </cn>
                  </apply>
                </apply>
              </apply>
            </math>
                                </qual:functionTerm>
        </qual:listOfFunctionTerms>
      </qual:transition>
      <qual:transition qual:id="tr_cAMP">
        <qual:listOfInputs>
          <qual:input qual:thresholdLevel="1" qual:transitionEffect="none" qual:qualitativeSpecies="ID_AC" qual:id="tr_cAMP_in_23"/>
          <qual:input qual:thresholdLevel="1" qual:transitionEffect="none" qual:qualitativeSpecies="ID_PDE4" qual:id="tr_cAMP_in_184"/>
          <qual:input qual:thresholdLevel="1" qual:transitionEffect="none" qual:qualitativeSpecies="ID_cAMP" qual:id="tr_cAMP_in_47"/>
        </qual:listOfInputs>
        <qual:listOfOutputs>
          <qual:output qual:transitionEffect="assignmentLevel" qual:qualitativeSpecies="ID_cAMP"/>
        </qual:listOfOutputs>
        <qual:listOfFunctionTerms>
          <qual:defaultTerm qual:resultLevel="0">
          </qual:defaultTerm>
          <qual:functionTerm qual:resultLevel="1">
            <math xmlns="http://www.w3.org/1998/Math/MathML">            
              <apply>
                <or/>
                <apply>
                  <and/>
                  <apply>
                    <eq/>
                    <ci> ID_AC </ci>
                    <cn type="integer"> 1 </cn>
                  </apply>
                  <apply>
                    <not/>
                    <apply>
                      <eq/>
                      <ci> ID_PDE4 </ci>
                      <cn type="integer"> 1 </cn>
                    </apply>
                  </apply>
                </apply>
                <apply>
                  <and/>
                  <apply>
                    <eq/>
                    <ci> ID_cAMP </ci>
                    <cn type="integer"> 1 </cn>
                  </apply>
                  <apply>
                    <not/>
                    <apply>
                      <eq/>
                      <ci> ID_PDE4 </ci>
                      <cn type="integer"> 1 </cn>
                    </apply>
                  </apply>
                </apply>
              </apply>
            </math>
                                </qual:functionTerm>
        </qual:listOfFunctionTerms>
      </qual:transition>
      <qual:transition qual:id="tr_Cas">
        <qual:listOfInputs>
          <qual:input qual:thresholdLevel="1" qual:transitionEffect="none" qual:qualitativeSpecies="ID_Cas" qual:id="tr_Cas_in_48"/>
          <qual:input qual:thresholdLevel="1" qual:transitionEffect="none" qual:qualitativeSpecies="ID_Fak" qual:id="tr_Cas_in_129"/>
          <qual:input qual:thresholdLevel="1" qual:transitionEffect="none" qual:qualitativeSpecies="ID_PTPPEST" qual:id="tr_Cas_in_205"/>
          <qual:input qual:thresholdLevel="1" qual:transitionEffect="none" qual:qualitativeSpecies="ID_Src" qual:id="tr_Cas_in_234"/>
        </qual:listOfInputs>
        <qual:listOfOutputs>
          <qual:output qual:transitionEffect="assignmentLevel" qual:qualitativeSpecies="ID_Cas"/>
        </qual:listOfOutputs>
        <qual:listOfFunctionTerms>
          <qual:defaultTerm qual:resultLevel="0">
          </qual:defaultTerm>
          <qual:functionTerm qual:resultLevel="1">
            <math xmlns="http://www.w3.org/1998/Math/MathML">            
              <apply>
                <and/>
                <apply>
                  <and/>
                  <apply>
                    <eq/>
                    <ci> ID_Src </ci>
                    <cn type="integer"> 1 </cn>
                  </apply>
                  <apply>
                    <not/>
                    <apply>
                      <and/>
                      <apply>
                        <eq/>
                        <ci> ID_PTPPEST </ci>
                        <cn type="integer"> 1 </cn>
                      </apply>
                      <apply>
                        <eq/>
                        <ci> ID_Cas </ci>
                        <cn type="integer"> 1 </cn>
                      </apply>
                    </apply>
                  </apply>
                </apply>
                <apply>
                  <eq/>
                  <ci> ID_Fak </ci>
                  <cn type="integer"> 1 </cn>
                </apply>
              </apply>
            </math>
                                </qual:functionTerm>
        </qual:listOfFunctionTerms>
      </qual:transition>
      <qual:transition qual:id="tr_Cbl_ErbB2">
        <qual:listOfInputs>
          <qual:input qual:thresholdLevel="1" qual:transitionEffect="none" qual:qualitativeSpecies="ID_EGFR_ErbB2" qual:id="tr_Cbl_ErbB2_in_78"/>
          <qual:input qual:thresholdLevel="1" qual:transitionEffect="none" qual:qualitativeSpecies="ID_ErbB2_ErbB3" qual:id="tr_Cbl_ErbB2_in_98"/>
          <qual:input qual:thresholdLevel="1" qual:transitionEffect="none" qual:qualitativeSpecies="ID_ErbB2_ErbB4" qual:id="tr_Cbl_ErbB2_in_99"/>
          <qual:input qual:thresholdLevel="1" qual:transitionEffect="none" qual:qualitativeSpecies="ID_Trastuzumab" qual:id="tr_Cbl_ErbB2_in_21"/>
        </qual:listOfInputs>
        <qual:listOfOutputs>
          <qual:output qual:transitionEffect="assignmentLevel" qual:qualitativeSpecies="ID_Cbl_ErbB2"/>
        </qual:listOfOutputs>
        <qual:listOfFunctionTerms>
          <qual:defaultTerm qual:resultLevel="0">
          </qual:defaultTerm>
          <qual:functionTerm qual:resultLevel="1">
            <math xmlns="http://www.w3.org/1998/Math/MathML">            
              <apply>
                <or/>
                <apply>
                  <or/>
                  <apply>
                    <and/>
                    <apply>
                      <eq/>
                      <ci> ID_Trastuzumab </ci>
                      <cn type="integer"> 1 </cn>
                    </apply>
                    <apply>
                      <eq/>
                      <ci> ID_EGFR_ErbB2 </ci>
                      <cn type="integer"> 1 </cn>
                    </apply>
                  </apply>
                  <apply>
                    <eq/>
                    <ci> ID_ErbB2_ErbB3 </ci>
                    <cn type="integer"> 1 </cn>
                  </apply>
                </apply>
                <apply>
                  <eq/>
                  <ci> ID_ErbB2_ErbB4 </ci>
                  <cn type="integer"> 1 </cn>
                </apply>
              </apply>
            </math>
                                </qual:functionTerm>
        </qual:listOfFunctionTerms>
      </qual:transition>
      <qual:transition qual:id="tr_Cbl_FA">
        <qual:listOfInputs>
          <qual:input qual:thresholdLevel="1" qual:transitionEffect="none" qual:qualitativeSpecies="ID_Cbl_RTK" qual:id="tr_Cbl_FA_in_51"/>
          <qual:input qual:thresholdLevel="1" qual:transitionEffect="none" qual:qualitativeSpecies="ID_Cdc42" qual:id="tr_Cbl_FA_in_53"/>
          <qual:input qual:thresholdLevel="1" qual:transitionEffect="none" qual:qualitativeSpecies="ID_Pix_Cool" qual:id="tr_Cbl_FA_in_193"/>
          <qual:input qual:thresholdLevel="1" qual:transitionEffect="none" qual:qualitativeSpecies="ID_Src" qual:id="tr_Cbl_FA_in_234"/>
        </qual:listOfInputs>
        <qual:listOfOutputs>
          <qual:output qual:transitionEffect="assignmentLevel" qual:qualitativeSpecies="ID_Cbl_FA"/>
        </qual:listOfOutputs>
        <qual:listOfFunctionTerms>
          <qual:defaultTerm qual:resultLevel="0">
          </qual:defaultTerm>
          <qual:functionTerm qual:resultLevel="1">
            <math xmlns="http://www.w3.org/1998/Math/MathML">            
              <apply>
                <and/>
                <apply>
                  <and/>
                  <apply>
                    <and/>
                    <apply>
                      <eq/>
                      <ci> ID_Src </ci>
                      <cn type="integer"> 1 </cn>
                    </apply>
                    <apply>
                      <not/>
                      <apply>
                        <eq/>
                        <ci> ID_Cbl_RTK </ci>
                        <cn type="integer"> 1 </cn>
                      </apply>
                    </apply>
                  </apply>
                  <apply>
                    <eq/>
                    <ci> ID_Cdc42 </ci>
                    <cn type="integer"> 1 </cn>
                  </apply>
                </apply>
                <apply>
                  <eq/>
                  <ci> ID_Pix_Cool </ci>
                  <cn type="integer"> 1 </cn>
                </apply>
              </apply>
            </math>
                                </qual:functionTerm>
        </qual:listOfFunctionTerms>
      </qual:transition>
      <qual:transition qual:id="tr_Cbl_RTK">
        <qual:listOfInputs>
          <qual:input qual:thresholdLevel="1" qual:transitionEffect="none" qual:qualitativeSpecies="ID_CIN85" qual:id="tr_Cbl_RTK_in_55"/>
          <qual:input qual:thresholdLevel="1" qual:transitionEffect="none" qual:qualitativeSpecies="ID_EGFR_T654" qual:id="tr_Cbl_RTK_in_82"/>
          <qual:input qual:thresholdLevel="1" qual:transitionEffect="none" qual:qualitativeSpecies="ID_EGFR_Y1045" qual:id="tr_Cbl_RTK_in_85"/>
          <qual:input qual:thresholdLevel="1" qual:transitionEffect="none" qual:qualitativeSpecies="ID_Grb2" qual:id="tr_Cbl_RTK_in_143"/>
          <qual:input qual:thresholdLevel="1" qual:transitionEffect="none" qual:qualitativeSpecies="ID_Spry2" qual:id="tr_Cbl_RTK_in_233"/>
          <qual:input qual:thresholdLevel="1" qual:transitionEffect="none" qual:qualitativeSpecies="ID_Src" qual:id="tr_Cbl_RTK_in_234"/>
        </qual:listOfInputs>
        <qual:listOfOutputs>
          <qual:output qual:transitionEffect="assignmentLevel" qual:qualitativeSpecies="ID_Cbl_RTK"/>
        </qual:listOfOutputs>
        <qual:listOfFunctionTerms>
          <qual:defaultTerm qual:resultLevel="0">
          </qual:defaultTerm>
          <qual:functionTerm qual:resultLevel="1">
            <math xmlns="http://www.w3.org/1998/Math/MathML">            
              <apply>
                <or/>
                <apply>
                  <and/>
                  <apply>
                    <and/>
                    <apply>
                      <eq/>
                      <ci> ID_EGFR_Y1045 </ci>
                      <cn type="integer"> 1 </cn>
                    </apply>
                    <apply>
                      <not/>
                      <apply>
                        <and/>
                        <apply>
                          <and/>
                          <apply>
                            <eq/>
                            <ci> ID_CIN85 </ci>
                            <cn type="integer"> 1 </cn>
                          </apply>
                          <apply>
                            <eq/>
                            <ci> ID_Spry2 </ci>
                            <cn type="integer"> 1 </cn>
                          </apply>
                        </apply>
                        <apply>
                          <eq/>
                          <ci> ID_EGFR_T654 </ci>
                          <cn type="integer"> 1 </cn>
                        </apply>
                      </apply>
                    </apply>
                  </apply>
                  <apply>
                    <eq/>
                    <ci> ID_Src </ci>
                    <cn type="integer"> 1 </cn>
                  </apply>
                </apply>
                <apply>
                  <and/>
                  <apply>
                    <and/>
                    <apply>
                      <eq/>
                      <ci> ID_Grb2 </ci>
                      <cn type="integer"> 1 </cn>
                    </apply>
                    <apply>
                      <not/>
                      <apply>
                        <and/>
                        <apply>
                          <and/>
                          <apply>
                            <eq/>
                            <ci> ID_CIN85 </ci>
                            <cn type="integer"> 1 </cn>
                          </apply>
                          <apply>
                            <eq/>
                            <ci> ID_Spry2 </ci>
                            <cn type="integer"> 1 </cn>
                          </apply>
                        </apply>
                        <apply>
                          <eq/>
                          <ci> ID_EGFR_T654 </ci>
                          <cn type="integer"> 1 </cn>
                        </apply>
                      </apply>
                    </apply>
                  </apply>
                  <apply>
                    <eq/>
                    <ci> ID_Src </ci>
                    <cn type="integer"> 1 </cn>
                  </apply>
                </apply>
              </apply>
            </math>
                                </qual:functionTerm>
        </qual:listOfFunctionTerms>
      </qual:transition>
      <qual:transition qual:id="tr_Cbp">
        <qual:listOfInputs>
          <qual:input qual:thresholdLevel="1" qual:transitionEffect="none" qual:qualitativeSpecies="ID_SHP2" qual:id="tr_Cbp_in_231"/>
          <qual:input qual:thresholdLevel="1" qual:transitionEffect="none" qual:qualitativeSpecies="ID_Src" qual:id="tr_Cbp_in_234"/>
        </qual:listOfInputs>
        <qual:listOfOutputs>
          <qual:output qual:transitionEffect="assignmentLevel" qual:qualitativeSpecies="ID_Cbp"/>
        </qual:listOfOutputs>
        <qual:listOfFunctionTerms>
          <qual:defaultTerm qual:resultLevel="0">
          </qual:defaultTerm>
          <qual:functionTerm qual:resultLevel="1">
            <math xmlns="http://www.w3.org/1998/Math/MathML">            
              <apply>
                <and/>
                <apply>
                  <eq/>
                  <ci> ID_Src </ci>
                  <cn type="integer"> 1 </cn>
                </apply>
                <apply>
                  <not/>
                  <apply>
                    <eq/>
                    <ci> ID_SHP2 </ci>
                    <cn type="integer"> 1 </cn>
                  </apply>
                </apply>
              </apply>
            </math>
                                </qual:functionTerm>
        </qual:listOfFunctionTerms>
      </qual:transition>
      <qual:transition qual:id="tr_Cdc42">
        <qual:listOfInputs>
          <qual:input qual:thresholdLevel="1" qual:transitionEffect="none" qual:qualitativeSpecies="ID_Cdc42" qual:id="tr_Cdc42_in_53"/>
          <qual:input qual:thresholdLevel="1" qual:transitionEffect="none" qual:qualitativeSpecies="ID_Gbg_i" qual:id="tr_Cdc42_in_138"/>
          <qual:input qual:thresholdLevel="1" qual:transitionEffect="none" qual:qualitativeSpecies="ID_Graf" qual:id="tr_Cdc42_in_142"/>
          <qual:input qual:thresholdLevel="1" qual:transitionEffect="none" qual:qualitativeSpecies="ID_IQGAP1" qual:id="tr_Cdc42_in_154"/>
          <qual:input qual:thresholdLevel="1" qual:transitionEffect="none" qual:qualitativeSpecies="ID_PAK" qual:id="tr_Cdc42_in_179"/>
          <qual:input qual:thresholdLevel="1" qual:transitionEffect="none" qual:qualitativeSpecies="ID_Pix_Cool" qual:id="tr_Cdc42_in_193"/>
          <qual:input qual:thresholdLevel="1" qual:transitionEffect="none" qual:qualitativeSpecies="ID_Rac" qual:id="tr_Cdc42_in_211"/>
          <qual:input qual:thresholdLevel="1" qual:transitionEffect="none" qual:qualitativeSpecies="ID_RalBP1" qual:id="tr_Cdc42_in_217"/>
          <qual:input qual:thresholdLevel="1" qual:transitionEffect="none" qual:qualitativeSpecies="ID_RhoGDI" qual:id="tr_Cdc42_in_224"/>
          <qual:input qual:thresholdLevel="1" qual:transitionEffect="none" qual:qualitativeSpecies="ID_Src" qual:id="tr_Cdc42_in_234"/>
          <qual:input qual:thresholdLevel="1" qual:transitionEffect="none" qual:qualitativeSpecies="ID_p190RhoGAP" qual:id="tr_Cdc42_in_175"/>
        </qual:listOfInputs>
        <qual:listOfOutputs>
          <qual:output qual:transitionEffect="assignmentLevel" qual:qualitativeSpecies="ID_Cdc42"/>
        </qual:listOfOutputs>
        <qual:listOfFunctionTerms>
          <qual:defaultTerm qual:resultLevel="0">
          </qual:defaultTerm>
          <qual:functionTerm qual:resultLevel="1">
            <math xmlns="http://www.w3.org/1998/Math/MathML">            
              <apply>
                <or/>
                <apply>
                  <and/>
                  <apply>
                    <and/>
                    <apply>
                      <and/>
                      <apply>
                        <and/>
                        <apply>
                          <and/>
                          <apply>
                            <eq/>
                            <ci> ID_Cdc42 </ci>
                            <cn type="integer"> 1 </cn>
                          </apply>
                          <apply>
                            <not/>
                            <apply>
                              <and/>
                              <apply>
                                <or/>
                                <apply>
                                  <or/>
                                  <apply>
                                    <and/>
                                    <apply>
                                      <and/>
                                      <apply>
                                        <eq/>
                                        <ci> ID_Cdc42 </ci>
                                        <cn type="integer"> 1 </cn>
                                      </apply>
                                      <apply>
                                        <eq/>
                                        <ci> ID_Pix_Cool </ci>
                                        <cn type="integer"> 0 </cn>
                                      </apply>
                                    </apply>
                                    <apply>
                                      <eq/>
                                      <ci> ID_Graf </ci>
                                      <cn type="integer"> 1 </cn>
                                    </apply>
                                  </apply>
                                  <apply>
                                    <eq/>
                                    <ci> ID_RalBP1 </ci>
                                    <cn type="integer"> 1 </cn>
                                  </apply>
                                </apply>
                                <apply>
                                  <eq/>
                                  <ci> ID_p190RhoGAP </ci>
                                  <cn type="integer"> 1 </cn>
                                </apply>
                              </apply>
                              <apply>
                                <and/>
                                <apply>
                                  <eq/>
                                  <ci> ID_RhoGDI </ci>
                                  <cn type="integer"> 1 </cn>
                                </apply>
                                <apply>
                                  <eq/>
                                  <ci> ID_Src </ci>
                                  <cn type="integer"> 1 </cn>
                                </apply>
                              </apply>
                            </apply>
                          </apply>
                        </apply>
                        <apply>
                          <eq/>
                          <ci> ID_Graf </ci>
                          <cn type="integer"> 0 </cn>
                        </apply>
                      </apply>
                      <apply>
                        <eq/>
                        <ci> ID_RalBP1 </ci>
                        <cn type="integer"> 0 </cn>
                      </apply>
                    </apply>
                    <apply>
                      <eq/>
                      <ci> ID_p190RhoGAP </ci>
                      <cn type="integer"> 0 </cn>
                    </apply>
                  </apply>
                  <apply>
                    <eq/>
                    <ci> ID_IQGAP1 </ci>
                    <cn type="integer"> 1 </cn>
                  </apply>
                </apply>
                <apply>
                  <and/>
                  <apply>
                    <and/>
                    <apply>
                      <or/>
                      <apply>
                        <and/>
                        <apply>
                          <and/>
                          <apply>
                            <eq/>
                            <ci> ID_Pix_Cool </ci>
                            <cn type="integer"> 1 </cn>
                          </apply>
                          <apply>
                            <not/>
                            <apply>
                              <and/>
                              <apply>
                                <or/>
                                <apply>
                                  <or/>
                                  <apply>
                                    <and/>
                                    <apply>
                                      <and/>
                                      <apply>
                                        <eq/>
                                        <ci> ID_Cdc42 </ci>
                                        <cn type="integer"> 1 </cn>
                                      </apply>
                                      <apply>
                                        <eq/>
                                        <ci> ID_Pix_Cool </ci>
                                        <cn type="integer"> 0 </cn>
                                      </apply>
                                    </apply>
                                    <apply>
                                      <eq/>
                                      <ci> ID_Graf </ci>
                                      <cn type="integer"> 1 </cn>
                                    </apply>
                                  </apply>
                                  <apply>
                                    <eq/>
                                    <ci> ID_RalBP1 </ci>
                                    <cn type="integer"> 1 </cn>
                                  </apply>
                                </apply>
                                <apply>
                                  <eq/>
                                  <ci> ID_p190RhoGAP </ci>
                                  <cn type="integer"> 1 </cn>
                                </apply>
                              </apply>
                              <apply>
                                <and/>
                                <apply>
                                  <eq/>
                                  <ci> ID_RhoGDI </ci>
                                  <cn type="integer"> 1 </cn>
                                </apply>
                                <apply>
                                  <eq/>
                                  <ci> ID_Src </ci>
                                  <cn type="integer"> 1 </cn>
                                </apply>
                              </apply>
                            </apply>
                          </apply>
                        </apply>
                        <apply>
                          <eq/>
                          <ci> ID_Cdc42 </ci>
                          <cn type="integer"> 1 </cn>
                        </apply>
                      </apply>
                      <apply>
                        <eq/>
                        <ci> ID_Gbg_i </ci>
                        <cn type="integer"> 1 </cn>
                      </apply>
                    </apply>
                    <apply>
                      <eq/>
                      <ci> ID_PAK </ci>
                      <cn type="integer"> 1 </cn>
                    </apply>
                  </apply>
                  <apply>
                    <eq/>
                    <ci> ID_Rac </ci>
                    <cn type="integer"> 0 </cn>
                  </apply>
                </apply>
              </apply>
            </math>
                                </qual:functionTerm>
        </qual:listOfFunctionTerms>
      </qual:transition>
      <qual:transition qual:id="tr_CHIP">
        <qual:listOfInputs>
          <qual:input qual:thresholdLevel="1" qual:transitionEffect="none" qual:qualitativeSpecies="ID_AG" qual:id="tr_CHIP_in_0"/>
          <qual:input qual:thresholdLevel="1" qual:transitionEffect="none" qual:qualitativeSpecies="ID_Hsp90" qual:id="tr_CHIP_in_148"/>
        </qual:listOfInputs>
        <qual:listOfOutputs>
          <qual:output qual:transitionEffect="assignmentLevel" qual:qualitativeSpecies="ID_CHIP"/>
        </qual:listOfOutputs>
        <qual:listOfFunctionTerms>
          <qual:defaultTerm qual:resultLevel="0">
          </qual:defaultTerm>
          <qual:functionTerm qual:resultLevel="1">
            <math xmlns="http://www.w3.org/1998/Math/MathML">            
              <apply>
                <and/>
                <apply>
                  <eq/>
                  <ci> ID_AG </ci>
                  <cn type="integer"> 1 </cn>
                </apply>
                <apply>
                  <eq/>
                  <ci> ID_Hsp90 </ci>
                  <cn type="integer"> 1 </cn>
                </apply>
              </apply>
            </math>
                                </qual:functionTerm>
        </qual:listOfFunctionTerms>
      </qual:transition>
      <qual:transition qual:id="tr_CIN85">
        <qual:listOfInputs>
          <qual:input qual:thresholdLevel="1" qual:transitionEffect="none" qual:qualitativeSpecies="ID_Cbl_RTK" qual:id="tr_CIN85_in_51"/>
        </qual:listOfInputs>
        <qual:listOfOutputs>
          <qual:output qual:transitionEffect="assignmentLevel" qual:qualitativeSpecies="ID_CIN85"/>
        </qual:listOfOutputs>
        <qual:listOfFunctionTerms>
          <qual:defaultTerm qual:resultLevel="0">
          </qual:defaultTerm>
          <qual:functionTerm qual:resultLevel="1">
            <math xmlns="http://www.w3.org/1998/Math/MathML">            
              <apply>
                <eq/>
                <ci> ID_Cbl_RTK </ci>
                <cn type="integer"> 1 </cn>
              </apply>
            </math>
                                </qual:functionTerm>
        </qual:listOfFunctionTerms>
      </qual:transition>
      <qual:transition qual:id="tr_Clathrin">
        <qual:listOfInputs>
          <qual:input qual:thresholdLevel="1" qual:transitionEffect="none" qual:qualitativeSpecies="ID_AP2" qual:id="tr_Clathrin_in_34"/>
          <qual:input qual:thresholdLevel="1" qual:transitionEffect="none" qual:qualitativeSpecies="ID_CALM" qual:id="tr_Clathrin_in_43"/>
          <qual:input qual:thresholdLevel="1" qual:transitionEffect="none" qual:qualitativeSpecies="ID_ESCRT_0" qual:id="tr_Clathrin_in_125"/>
          <qual:input qual:thresholdLevel="1" qual:transitionEffect="none" qual:qualitativeSpecies="ID_Epsin" qual:id="tr_Clathrin_in_97"/>
          <qual:input qual:thresholdLevel="1" qual:transitionEffect="none" qual:qualitativeSpecies="ID_GAK" qual:id="tr_Clathrin_in_134"/>
          <qual:input qual:thresholdLevel="1" qual:transitionEffect="none" qual:qualitativeSpecies="ID_Hip1R" qual:id="tr_Clathrin_in_146"/>
          <qual:input qual:thresholdLevel="1" qual:transitionEffect="none" qual:qualitativeSpecies="ID_PIP2_45" qual:id="tr_Clathrin_in_190"/>
          <qual:input qual:thresholdLevel="1" qual:transitionEffect="none" qual:qualitativeSpecies="ID_Src" qual:id="tr_Clathrin_in_234"/>
        </qual:listOfInputs>
        <qual:listOfOutputs>
          <qual:output qual:transitionEffect="assignmentLevel" qual:qualitativeSpecies="ID_Clathrin"/>
        </qual:listOfOutputs>
        <qual:listOfFunctionTerms>
          <qual:defaultTerm qual:resultLevel="0">
          </qual:defaultTerm>
          <qual:functionTerm qual:resultLevel="1">
            <math xmlns="http://www.w3.org/1998/Math/MathML">            
              <apply>
                <or/>
                <apply>
                  <or/>
                  <apply>
                    <or/>
                    <apply>
                      <or/>
                      <apply>
                        <or/>
                        <apply>
                          <or/>
                          <apply>
                            <eq/>
                            <ci> ID_AP2 </ci>
                            <cn type="integer"> 1 </cn>
                          </apply>
                          <apply>
                            <and/>
                            <apply>
                              <eq/>
                              <ci> ID_CALM </ci>
                              <cn type="integer"> 1 </cn>
                            </apply>
                            <apply>
                              <eq/>
                              <ci> ID_PIP2_45 </ci>
                              <cn type="integer"> 1 </cn>
                            </apply>
                          </apply>
                        </apply>
                        <apply>
                          <eq/>
                          <ci> ID_ESCRT_0 </ci>
                          <cn type="integer"> 1 </cn>
                        </apply>
                      </apply>
                      <apply>
                        <and/>
                        <apply>
                          <eq/>
                          <ci> ID_Epsin </ci>
                          <cn type="integer"> 1 </cn>
                        </apply>
                        <apply>
                          <eq/>
                          <ci> ID_PIP2_45 </ci>
                          <cn type="integer"> 1 </cn>
                        </apply>
                      </apply>
                    </apply>
                    <apply>
                      <eq/>
                      <ci> ID_GAK </ci>
                      <cn type="integer"> 1 </cn>
                    </apply>
                  </apply>
                  <apply>
                    <eq/>
                    <ci> ID_Hip1R </ci>
                    <cn type="integer"> 1 </cn>
                  </apply>
                </apply>
                <apply>
                  <eq/>
                  <ci> ID_Src </ci>
                  <cn type="integer"> 1 </cn>
                </apply>
              </apply>
            </math>
                                </qual:functionTerm>
        </qual:listOfFunctionTerms>
      </qual:transition>
      <qual:transition qual:id="tr_Cortactin">
        <qual:listOfInputs>
          <qual:input qual:thresholdLevel="1" qual:transitionEffect="none" qual:qualitativeSpecies="ID_Actin" qual:id="tr_Cortactin_in_24"/>
          <qual:input qual:thresholdLevel="1" qual:transitionEffect="none" qual:qualitativeSpecies="ID_Dynamin" qual:id="tr_Cortactin_in_63"/>
          <qual:input qual:thresholdLevel="1" qual:transitionEffect="none" qual:qualitativeSpecies="ID_Erk" qual:id="tr_Cortactin_in_124"/>
          <qual:input qual:thresholdLevel="1" qual:transitionEffect="none" qual:qualitativeSpecies="ID_Fer" qual:id="tr_Cortactin_in_130"/>
          <qual:input qual:thresholdLevel="1" qual:transitionEffect="none" qual:qualitativeSpecies="ID_Hip1R" qual:id="tr_Cortactin_in_146"/>
          <qual:input qual:thresholdLevel="1" qual:transitionEffect="none" qual:qualitativeSpecies="ID_PAK" qual:id="tr_Cortactin_in_179"/>
          <qual:input qual:thresholdLevel="1" qual:transitionEffect="none" qual:qualitativeSpecies="ID_Rac" qual:id="tr_Cortactin_in_211"/>
          <qual:input qual:thresholdLevel="1" qual:transitionEffect="none" qual:qualitativeSpecies="ID_Src" qual:id="tr_Cortactin_in_234"/>
        </qual:listOfInputs>
        <qual:listOfOutputs>
          <qual:output qual:transitionEffect="assignmentLevel" qual:qualitativeSpecies="ID_Cortactin"/>
        </qual:listOfOutputs>
        <qual:listOfFunctionTerms>
          <qual:defaultTerm qual:resultLevel="0">
          </qual:defaultTerm>
          <qual:functionTerm qual:resultLevel="1">
            <math xmlns="http://www.w3.org/1998/Math/MathML">            
              <apply>
                <or/>
                <apply>
                  <or/>
                  <apply>
                    <or/>
                    <apply>
                      <or/>
                      <apply>
                        <or/>
                        <apply>
                          <or/>
                          <apply>
                            <or/>
                            <apply>
                              <or/>
                              <apply>
                                <or/>
                                <apply>
                                  <eq/>
                                  <ci> ID_Actin </ci>
                                  <cn type="integer"> 1 </cn>
                                </apply>
                                <apply>
                                  <eq/>
                                  <ci> ID_Dynamin </ci>
                                  <cn type="integer"> 1 </cn>
                                </apply>
                              </apply>
                              <apply>
                                <eq/>
                                <ci> ID_Erk </ci>
                                <cn type="integer"> 1 </cn>
                              </apply>
                            </apply>
                            <apply>
                              <eq/>
                              <ci> ID_Fer </ci>
                              <cn type="integer"> 1 </cn>
                            </apply>
                          </apply>
                          <apply>
                            <eq/>
                            <ci> ID_Hip1R </ci>
                            <cn type="integer"> 1 </cn>
                          </apply>
                        </apply>
                        <apply>
                          <eq/>
                          <ci> ID_PAK </ci>
                          <cn type="integer"> 1 </cn>
                        </apply>
                      </apply>
                      <apply>
                        <eq/>
                        <ci> ID_Rac </ci>
                        <cn type="integer"> 1 </cn>
                      </apply>
                    </apply>
                    <apply>
                      <eq/>
                      <ci> ID_Rac </ci>
                      <cn type="integer"> 1 </cn>
                    </apply>
                  </apply>
                  <apply>
                    <eq/>
                    <ci> ID_Src </ci>
                    <cn type="integer"> 1 </cn>
                  </apply>
                </apply>
                <apply>
                  <eq/>
                  <ci> ID_Src </ci>
                  <cn type="integer"> 1 </cn>
                </apply>
              </apply>
            </math>
                                </qual:functionTerm>
        </qual:listOfFunctionTerms>
      </qual:transition>
      <qual:transition qual:id="tr_Crk">
        <qual:listOfInputs>
          <qual:input qual:thresholdLevel="1" qual:transitionEffect="none" qual:qualitativeSpecies="ID_Cas" qual:id="tr_Crk_in_48"/>
          <qual:input qual:thresholdLevel="1" qual:transitionEffect="none" qual:qualitativeSpecies="ID_Fak" qual:id="tr_Crk_in_129"/>
          <qual:input qual:thresholdLevel="1" qual:transitionEffect="none" qual:qualitativeSpecies="ID_PTPPEST" qual:id="tr_Crk_in_205"/>
          <qual:input qual:thresholdLevel="1" qual:transitionEffect="none" qual:qualitativeSpecies="ID_Src" qual:id="tr_Crk_in_234"/>
        </qual:listOfInputs>
        <qual:listOfOutputs>
          <qual:output qual:transitionEffect="assignmentLevel" qual:qualitativeSpecies="ID_Crk"/>
        </qual:listOfOutputs>
        <qual:listOfFunctionTerms>
          <qual:defaultTerm qual:resultLevel="0">
          </qual:defaultTerm>
          <qual:functionTerm qual:resultLevel="1">
            <math xmlns="http://www.w3.org/1998/Math/MathML">            
              <apply>
                <or/>
                <apply>
                  <and/>
                  <apply>
                    <and/>
                    <apply>
                      <eq/>
                      <ci> ID_Cas </ci>
                      <cn type="integer"> 1 </cn>
                    </apply>
                    <apply>
                      <not/>
                      <apply>
                        <eq/>
                        <ci> ID_PTPPEST </ci>
                        <cn type="integer"> 1 </cn>
                      </apply>
                    </apply>
                  </apply>
                  <apply>
                    <eq/>
                    <ci> ID_Fak </ci>
                    <cn type="integer"> 1 </cn>
                  </apply>
                </apply>
                <apply>
                  <eq/>
                  <ci> ID_Src </ci>
                  <cn type="integer"> 1 </cn>
                </apply>
              </apply>
            </math>
                                </qual:functionTerm>
        </qual:listOfFunctionTerms>
      </qual:transition>
      <qual:transition qual:id="tr_Csk">
        <qual:listOfInputs>
          <qual:input qual:thresholdLevel="1" qual:transitionEffect="none" qual:qualitativeSpecies="ID_Cbp" qual:id="tr_Csk_in_52"/>
          <qual:input qual:thresholdLevel="1" qual:transitionEffect="none" qual:qualitativeSpecies="ID_Fak" qual:id="tr_Csk_in_129"/>
          <qual:input qual:thresholdLevel="1" qual:transitionEffect="none" qual:qualitativeSpecies="ID_Gbg_1213" qual:id="tr_Csk_in_137"/>
          <qual:input qual:thresholdLevel="1" qual:transitionEffect="none" qual:qualitativeSpecies="ID_Gbg_i" qual:id="tr_Csk_in_138"/>
          <qual:input qual:thresholdLevel="1" qual:transitionEffect="none" qual:qualitativeSpecies="ID_Gbg_q" qual:id="tr_Csk_in_139"/>
          <qual:input qual:thresholdLevel="1" qual:transitionEffect="none" qual:qualitativeSpecies="ID_PKA" qual:id="tr_Csk_in_194"/>
          <qual:input qual:thresholdLevel="1" qual:transitionEffect="none" qual:qualitativeSpecies="ID_SHP2" qual:id="tr_Csk_in_231"/>
          <qual:input qual:thresholdLevel="1" qual:transitionEffect="none" qual:qualitativeSpecies="ID_Src" qual:id="tr_Csk_in_234"/>
        </qual:listOfInputs>
        <qual:listOfOutputs>
          <qual:output qual:transitionEffect="assignmentLevel" qual:qualitativeSpecies="ID_Csk"/>
        </qual:listOfOutputs>
        <qual:listOfFunctionTerms>
          <qual:defaultTerm qual:resultLevel="0">
          </qual:defaultTerm>
          <qual:functionTerm qual:resultLevel="1">
            <math xmlns="http://www.w3.org/1998/Math/MathML">            
              <apply>
                <or/>
                <apply>
                  <or/>
                  <apply>
                    <or/>
                    <apply>
                      <or/>
                      <apply>
                        <or/>
                        <apply>
                          <and/>
                          <apply>
                            <and/>
                            <apply>
                              <and/>
                              <apply>
                                <and/>
                                <apply>
                                  <and/>
                                  <apply>
                                    <and/>
                                    <apply>
                                      <eq/>
                                      <ci> ID_Cbp </ci>
                                      <cn type="integer"> 1 </cn>
                                    </apply>
                                    <apply>
                                      <not/>
                                      <apply>
                                        <eq/>
                                        <ci> ID_SHP2 </ci>
                                        <cn type="integer"> 1 </cn>
                                      </apply>
                                    </apply>
                                  </apply>
                                  <apply>
                                    <eq/>
                                    <ci> ID_Gbg_1213 </ci>
                                    <cn type="integer"> 0 </cn>
                                  </apply>
                                </apply>
                                <apply>
                                  <eq/>
                                  <ci> ID_Gbg_i </ci>
                                  <cn type="integer"> 0 </cn>
                                </apply>
                              </apply>
                              <apply>
                                <eq/>
                                <ci> ID_Gbg_q </ci>
                                <cn type="integer"> 0 </cn>
                              </apply>
                            </apply>
                            <apply>
                              <eq/>
                              <ci> ID_PKA </ci>
                              <cn type="integer"> 0 </cn>
                            </apply>
                          </apply>
                          <apply>
                            <eq/>
                            <ci> ID_SHP2 </ci>
                            <cn type="integer"> 0 </cn>
                          </apply>
                        </apply>
                        <apply>
                          <eq/>
                          <ci> ID_Gbg_1213 </ci>
                          <cn type="integer"> 1 </cn>
                        </apply>
                      </apply>
                      <apply>
                        <eq/>
                        <ci> ID_Gbg_i </ci>
                        <cn type="integer"> 1 </cn>
                      </apply>
                    </apply>
                    <apply>
                      <eq/>
                      <ci> ID_Gbg_q </ci>
                      <cn type="integer"> 1 </cn>
                    </apply>
                  </apply>
                  <apply>
                    <eq/>
                    <ci> ID_PKA </ci>
                    <cn type="integer"> 1 </cn>
                  </apply>
                </apply>
                <apply>
                  <and/>
                  <apply>
                    <and/>
                    <apply>
                      <and/>
                      <apply>
                        <eq/>
                        <ci> ID_Fak </ci>
                        <cn type="integer"> 1 </cn>
                      </apply>
                      <apply>
                        <not/>
                        <apply>
                          <eq/>
                          <ci> ID_SHP2 </ci>
                          <cn type="integer"> 1 </cn>
                        </apply>
                      </apply>
                    </apply>
                    <apply>
                      <eq/>
                      <ci> ID_Cbp </ci>
                      <cn type="integer"> 1 </cn>
                    </apply>
                  </apply>
                  <apply>
                    <eq/>
                    <ci> ID_Src </ci>
                    <cn type="integer"> 1 </cn>
                  </apply>
                </apply>
              </apply>
            </math>
                                </qual:functionTerm>
        </qual:listOfFunctionTerms>
      </qual:transition>
      <qual:transition qual:id="tr_DAG">
        <qual:listOfInputs>
          <qual:input qual:thresholdLevel="1" qual:transitionEffect="none" qual:qualitativeSpecies="ID_DAG" qual:id="tr_DAG_in_60"/>
          <qual:input qual:thresholdLevel="1" qual:transitionEffect="none" qual:qualitativeSpecies="ID_DGK" qual:id="tr_DAG_in_61"/>
          <qual:input qual:thresholdLevel="1" qual:transitionEffect="none" qual:qualitativeSpecies="ID_PIP2_45" qual:id="tr_DAG_in_190"/>
          <qual:input qual:thresholdLevel="1" qual:transitionEffect="none" qual:qualitativeSpecies="ID_PLC_B" qual:id="tr_DAG_in_198"/>
          <qual:input qual:thresholdLevel="1" qual:transitionEffect="none" qual:qualitativeSpecies="ID_PLC_g" qual:id="tr_DAG_in_199"/>
        </qual:listOfInputs>
        <qual:listOfOutputs>
          <qual:output qual:transitionEffect="assignmentLevel" qual:qualitativeSpecies="ID_DAG"/>
        </qual:listOfOutputs>
        <qual:listOfFunctionTerms>
          <qual:defaultTerm qual:resultLevel="0">
          </qual:defaultTerm>
          <qual:functionTerm qual:resultLevel="1">
            <math xmlns="http://www.w3.org/1998/Math/MathML">            
              <apply>
                <or/>
                <apply>
                  <or/>
                  <apply>
                    <and/>
                    <apply>
                      <and/>
                      <apply>
                        <eq/>
                        <ci> ID_DAG </ci>
                        <cn type="integer"> 1 </cn>
                      </apply>
                      <apply>
                        <not/>
                        <apply>
                          <and/>
                          <apply>
                            <eq/>
                            <ci> ID_DGK </ci>
                            <cn type="integer"> 1 </cn>
                          </apply>
                          <apply>
                            <eq/>
                            <ci> ID_DAG </ci>
                            <cn type="integer"> 1 </cn>
                          </apply>
                        </apply>
                      </apply>
                    </apply>
                    <apply>
                      <eq/>
                      <ci> ID_DGK </ci>
                      <cn type="integer"> 0 </cn>
                    </apply>
                  </apply>
                  <apply>
                    <and/>
                    <apply>
                      <and/>
                      <apply>
                        <eq/>
                        <ci> ID_PLC_B </ci>
                        <cn type="integer"> 1 </cn>
                      </apply>
                      <apply>
                        <not/>
                        <apply>
                          <and/>
                          <apply>
                            <eq/>
                            <ci> ID_DGK </ci>
                            <cn type="integer"> 1 </cn>
                          </apply>
                          <apply>
                            <eq/>
                            <ci> ID_DAG </ci>
                            <cn type="integer"> 1 </cn>
                          </apply>
                        </apply>
                      </apply>
                    </apply>
                    <apply>
                      <eq/>
                      <ci> ID_PIP2_45 </ci>
                      <cn type="integer"> 1 </cn>
                    </apply>
                  </apply>
                </apply>
                <apply>
                  <and/>
                  <apply>
                    <and/>
                    <apply>
                      <eq/>
                      <ci> ID_PLC_g </ci>
                      <cn type="integer"> 1 </cn>
                    </apply>
                    <apply>
                      <not/>
                      <apply>
                        <and/>
                        <apply>
                          <eq/>
                          <ci> ID_DGK </ci>
                          <cn type="integer"> 1 </cn>
                        </apply>
                        <apply>
                          <eq/>
                          <ci> ID_DAG </ci>
                          <cn type="integer"> 1 </cn>
                        </apply>
                      </apply>
                    </apply>
                  </apply>
                  <apply>
                    <eq/>
                    <ci> ID_PIP2_45 </ci>
                    <cn type="integer"> 1 </cn>
                  </apply>
                </apply>
              </apply>
            </math>
                                </qual:functionTerm>
        </qual:listOfFunctionTerms>
      </qual:transition>
      <qual:transition qual:id="tr_DGK">
        <qual:listOfInputs>
          <qual:input qual:thresholdLevel="1" qual:transitionEffect="none" qual:qualitativeSpecies="ID_Ca" qual:id="tr_DGK_in_42"/>
          <qual:input qual:thresholdLevel="1" qual:transitionEffect="none" qual:qualitativeSpecies="ID_DAG" qual:id="tr_DGK_in_60"/>
          <qual:input qual:thresholdLevel="1" qual:transitionEffect="none" qual:qualitativeSpecies="ID_EGFR_EGFR" qual:id="tr_DGK_in_66"/>
          <qual:input qual:thresholdLevel="1" qual:transitionEffect="none" qual:qualitativeSpecies="ID_EGFR_EGFR_EGF_CCP" qual:id="tr_DGK_in_67"/>
          <qual:input qual:thresholdLevel="1" qual:transitionEffect="none" qual:qualitativeSpecies="ID_EGFR_EGFR_EGF_CCV" qual:id="tr_DGK_in_68"/>
          <qual:input qual:thresholdLevel="1" qual:transitionEffect="none" qual:qualitativeSpecies="ID_EGFR_EGFR_EGF_End" qual:id="tr_DGK_in_69"/>
          <qual:input qual:thresholdLevel="1" qual:transitionEffect="none" qual:qualitativeSpecies="ID_EGFR_EGFR_EGF_MVB" qual:id="tr_DGK_in_71"/>
          <qual:input qual:thresholdLevel="1" qual:transitionEffect="none" qual:qualitativeSpecies="ID_EGFR_EGFR_EGF_PM" qual:id="tr_DGK_in_72"/>
          <qual:input qual:thresholdLevel="1" qual:transitionEffect="none" qual:qualitativeSpecies="ID_EGFR_EGFR_TGFa_CCP" qual:id="tr_DGK_in_74"/>
          <qual:input qual:thresholdLevel="1" qual:transitionEffect="none" qual:qualitativeSpecies="ID_EGFR_EGFR_TGFa_CCV" qual:id="tr_DGK_in_75"/>
          <qual:input qual:thresholdLevel="1" qual:transitionEffect="none" qual:qualitativeSpecies="ID_EGFR_EGFR_TGFa_End" qual:id="tr_DGK_in_76"/>
          <qual:input qual:thresholdLevel="1" qual:transitionEffect="none" qual:qualitativeSpecies="ID_EGFR_EGFR_TGFa_PM" qual:id="tr_DGK_in_77"/>
          <qual:input qual:thresholdLevel="1" qual:transitionEffect="none" qual:qualitativeSpecies="ID_EGFR_ErbB2" qual:id="tr_DGK_in_78"/>
          <qual:input qual:thresholdLevel="1" qual:transitionEffect="none" qual:qualitativeSpecies="ID_EGFR_ErbB3" qual:id="tr_DGK_in_79"/>
          <qual:input qual:thresholdLevel="1" qual:transitionEffect="none" qual:qualitativeSpecies="ID_EGFR_ErbB4" qual:id="tr_DGK_in_80"/>
          <qual:input qual:thresholdLevel="1" qual:transitionEffect="none" qual:qualitativeSpecies="ID_PA" qual:id="tr_DGK_in_178"/>
          <qual:input qual:thresholdLevel="1" qual:transitionEffect="none" qual:qualitativeSpecies="ID_PKC" qual:id="tr_DGK_in_195"/>
          <qual:input qual:thresholdLevel="1" qual:transitionEffect="none" qual:qualitativeSpecies="ID_Src" qual:id="tr_DGK_in_234"/>
        </qual:listOfInputs>
        <qual:listOfOutputs>
          <qual:output qual:transitionEffect="assignmentLevel" qual:qualitativeSpecies="ID_DGK"/>
        </qual:listOfOutputs>
        <qual:listOfFunctionTerms>
          <qual:defaultTerm qual:resultLevel="0">
          </qual:defaultTerm>
          <qual:functionTerm qual:resultLevel="1">
            <math xmlns="http://www.w3.org/1998/Math/MathML">            
              <apply>
                <or/>
                <apply>
                  <or/>
                  <apply>
                    <or/>
                    <apply>
                      <or/>
                      <apply>
                        <or/>
                        <apply>
                          <or/>
                          <apply>
                            <or/>
                            <apply>
                              <or/>
                              <apply>
                                <or/>
                                <apply>
                                  <or/>
                                  <apply>
                                    <or/>
                                    <apply>
                                      <or/>
                                      <apply>
                                        <or/>
                                        <apply>
                                          <or/>
                                          <apply>
                                            <eq/>
                                            <ci> ID_EGFR_EGFR </ci>
                                            <cn type="integer"> 1 </cn>
                                          </apply>
                                          <apply>
                                            <eq/>
                                            <ci> ID_EGFR_EGFR_EGF_CCP </ci>
                                            <cn type="integer"> 1 </cn>
                                          </apply>
                                        </apply>
                                        <apply>
                                          <eq/>
                                          <ci> ID_EGFR_EGFR_EGF_CCV </ci>
                                          <cn type="integer"> 1 </cn>
                                        </apply>
                                      </apply>
                                      <apply>
                                        <eq/>
                                        <ci> ID_EGFR_EGFR_EGF_End </ci>
                                        <cn type="integer"> 1 </cn>
                                      </apply>
                                    </apply>
                                    <apply>
                                      <eq/>
                                      <ci> ID_EGFR_EGFR_EGF_MVB </ci>
                                      <cn type="integer"> 1 </cn>
                                    </apply>
                                  </apply>
                                  <apply>
                                    <eq/>
                                    <ci> ID_EGFR_EGFR_EGF_PM </ci>
                                    <cn type="integer"> 1 </cn>
                                  </apply>
                                </apply>
                                <apply>
                                  <eq/>
                                  <ci> ID_EGFR_EGFR_TGFa_CCP </ci>
                                  <cn type="integer"> 1 </cn>
                                </apply>
                              </apply>
                              <apply>
                                <eq/>
                                <ci> ID_EGFR_EGFR_TGFa_CCV </ci>
                                <cn type="integer"> 1 </cn>
                              </apply>
                            </apply>
                            <apply>
                              <eq/>
                              <ci> ID_EGFR_EGFR_TGFa_End </ci>
                              <cn type="integer"> 1 </cn>
                            </apply>
                          </apply>
                          <apply>
                            <eq/>
                            <ci> ID_EGFR_EGFR_TGFa_PM </ci>
                            <cn type="integer"> 1 </cn>
                          </apply>
                        </apply>
                        <apply>
                          <eq/>
                          <ci> ID_EGFR_ErbB2 </ci>
                          <cn type="integer"> 1 </cn>
                        </apply>
                      </apply>
                      <apply>
                        <eq/>
                        <ci> ID_EGFR_ErbB3 </ci>
                        <cn type="integer"> 1 </cn>
                      </apply>
                    </apply>
                    <apply>
                      <eq/>
                      <ci> ID_EGFR_ErbB4 </ci>
                      <cn type="integer"> 1 </cn>
                    </apply>
                  </apply>
                  <apply>
                    <and/>
                    <apply>
                      <eq/>
                      <ci> ID_PKC </ci>
                      <cn type="integer"> 1 </cn>
                    </apply>
                    <apply>
                      <eq/>
                      <ci> ID_DAG </ci>
                      <cn type="integer"> 1 </cn>
                    </apply>
                  </apply>
                </apply>
                <apply>
                  <and/>
                  <apply>
                    <and/>
                    <apply>
                      <eq/>
                      <ci> ID_Src </ci>
                      <cn type="integer"> 1 </cn>
                    </apply>
                    <apply>
                      <eq/>
                      <ci> ID_Ca </ci>
                      <cn type="integer"> 1 </cn>
                    </apply>
                  </apply>
                  <apply>
                    <eq/>
                    <ci> ID_PA </ci>
                    <cn type="integer"> 1 </cn>
                  </apply>
                </apply>
              </apply>
            </math>
                                </qual:functionTerm>
        </qual:listOfFunctionTerms>
      </qual:transition>
      <qual:transition qual:id="tr_DOCK180">
        <qual:listOfInputs>
          <qual:input qual:thresholdLevel="1" qual:transitionEffect="none" qual:qualitativeSpecies="ID_Cas" qual:id="tr_DOCK180_in_48"/>
          <qual:input qual:thresholdLevel="1" qual:transitionEffect="none" qual:qualitativeSpecies="ID_Crk" qual:id="tr_DOCK180_in_58"/>
          <qual:input qual:thresholdLevel="1" qual:transitionEffect="none" qual:qualitativeSpecies="ID_PIP3_345" qual:id="tr_DOCK180_in_191"/>
        </qual:listOfInputs>
        <qual:listOfOutputs>
          <qual:output qual:transitionEffect="assignmentLevel" qual:qualitativeSpecies="ID_DOCK180"/>
        </qual:listOfOutputs>
        <qual:listOfFunctionTerms>
          <qual:defaultTerm qual:resultLevel="0">
          </qual:defaultTerm>
          <qual:functionTerm qual:resultLevel="1">
            <math xmlns="http://www.w3.org/1998/Math/MathML">            
              <apply>
                <and/>
                <apply>
                  <and/>
                  <apply>
                    <eq/>
                    <ci> ID_Crk </ci>
                    <cn type="integer"> 1 </cn>
                  </apply>
                  <apply>
                    <eq/>
                    <ci> ID_Cas </ci>
                    <cn type="integer"> 1 </cn>
                  </apply>
                </apply>
                <apply>
                  <eq/>
                  <ci> ID_PIP3_345 </ci>
                  <cn type="integer"> 1 </cn>
                </apply>
              </apply>
            </math>
                                </qual:functionTerm>
        </qual:listOfFunctionTerms>
      </qual:transition>
      <qual:transition qual:id="tr_Dynamin">
        <qual:listOfInputs>
          <qual:input qual:thresholdLevel="1" qual:transitionEffect="none" qual:qualitativeSpecies="ID_EGFR_EGFR_EGF_PM" qual:id="tr_Dynamin_in_72"/>
          <qual:input qual:thresholdLevel="1" qual:transitionEffect="none" qual:qualitativeSpecies="ID_EGFR_EGFR_TGFa_PM" qual:id="tr_Dynamin_in_77"/>
          <qual:input qual:thresholdLevel="1" qual:transitionEffect="none" qual:qualitativeSpecies="ID_Endophilin" qual:id="tr_Dynamin_in_95"/>
          <qual:input qual:thresholdLevel="1" qual:transitionEffect="none" qual:qualitativeSpecies="ID_Grb2" qual:id="tr_Dynamin_in_143"/>
          <qual:input qual:thresholdLevel="1" qual:transitionEffect="none" qual:qualitativeSpecies="ID_PIP2_45" qual:id="tr_Dynamin_in_190"/>
        </qual:listOfInputs>
        <qual:listOfOutputs>
          <qual:output qual:transitionEffect="assignmentLevel" qual:qualitativeSpecies="ID_Dynamin"/>
        </qual:listOfOutputs>
        <qual:listOfFunctionTerms>
          <qual:defaultTerm qual:resultLevel="0">
          </qual:defaultTerm>
          <qual:functionTerm qual:resultLevel="1">
            <math xmlns="http://www.w3.org/1998/Math/MathML">            
              <apply>
                <or/>
                <apply>
                  <or/>
                  <apply>
                    <or/>
                    <apply>
                      <or/>
                      <apply>
                        <eq/>
                        <ci> ID_EGFR_EGFR_EGF_PM </ci>
                        <cn type="integer"> 1 </cn>
                      </apply>
                      <apply>
                        <eq/>
                        <ci> ID_EGFR_EGFR_TGFa_PM </ci>
                        <cn type="integer"> 1 </cn>
                      </apply>
                    </apply>
                    <apply>
                      <eq/>
                      <ci> ID_Endophilin </ci>
                      <cn type="integer"> 1 </cn>
                    </apply>
                  </apply>
                  <apply>
                    <eq/>
                    <ci> ID_Grb2 </ci>
                    <cn type="integer"> 1 </cn>
                  </apply>
                </apply>
                <apply>
                  <eq/>
                  <ci> ID_PIP2_45 </ci>
                  <cn type="integer"> 1 </cn>
                </apply>
              </apply>
            </math>
                                </qual:functionTerm>
        </qual:listOfFunctionTerms>
      </qual:transition>
      <qual:transition qual:id="tr_E_cadherin">
        <qual:listOfInputs>
          <qual:input qual:thresholdLevel="1" qual:transitionEffect="none" qual:qualitativeSpecies="ID_B_catenin" qual:id="tr_E_cadherin_in_40"/>
          <qual:input qual:thresholdLevel="1" qual:transitionEffect="none" qual:qualitativeSpecies="ID_Cdc42" qual:id="tr_E_cadherin_in_53"/>
          <qual:input qual:thresholdLevel="1" qual:transitionEffect="none" qual:qualitativeSpecies="ID_ExtE_cadherin" qual:id="tr_E_cadherin_in_12"/>
          <qual:input qual:thresholdLevel="1" qual:transitionEffect="none" qual:qualitativeSpecies="ID_Hakai" qual:id="tr_E_cadherin_in_145"/>
          <qual:input qual:thresholdLevel="1" qual:transitionEffect="none" qual:qualitativeSpecies="ID_IQGAP1" qual:id="tr_E_cadherin_in_154"/>
          <qual:input qual:thresholdLevel="1" qual:transitionEffect="none" qual:qualitativeSpecies="ID_Rac" qual:id="tr_E_cadherin_in_211"/>
          <qual:input qual:thresholdLevel="1" qual:transitionEffect="none" qual:qualitativeSpecies="ID_p120_catenin" qual:id="tr_E_cadherin_in_173"/>
        </qual:listOfInputs>
        <qual:listOfOutputs>
          <qual:output qual:transitionEffect="assignmentLevel" qual:qualitativeSpecies="ID_E_cadherin"/>
        </qual:listOfOutputs>
        <qual:listOfFunctionTerms>
          <qual:defaultTerm qual:resultLevel="0">
          </qual:defaultTerm>
          <qual:functionTerm qual:resultLevel="1">
            <math xmlns="http://www.w3.org/1998/Math/MathML">            
              <apply>
                <and/>
                <apply>
                  <and/>
                  <apply>
                    <eq/>
                    <ci> ID_B_catenin </ci>
                    <cn type="integer"> 1 </cn>
                  </apply>
                  <apply>
                    <not/>
                    <apply>
                      <and/>
                      <apply>
                        <and/>
                        <apply>
                          <eq/>
                          <ci> ID_Hakai </ci>
                          <cn type="integer"> 1 </cn>
                        </apply>
                        <apply>
                          <eq/>
                          <ci> ID_p120_catenin </ci>
                          <cn type="integer"> 0 </cn>
                        </apply>
                      </apply>
                      <apply>
                        <and/>
                        <apply>
                          <and/>
                          <apply>
                            <eq/>
                            <ci> ID_IQGAP1 </ci>
                            <cn type="integer"> 1 </cn>
                          </apply>
                          <apply>
                            <eq/>
                            <ci> ID_Cdc42 </ci>
                            <cn type="integer"> 0 </cn>
                          </apply>
                        </apply>
                        <apply>
                          <eq/>
                          <ci> ID_Rac </ci>
                          <cn type="integer"> 0 </cn>
                        </apply>
                      </apply>
                    </apply>
                  </apply>
                </apply>
                <apply>
                  <eq/>
                  <ci> ID_ExtE_cadherin </ci>
                  <cn type="integer"> 1 </cn>
                </apply>
              </apply>
            </math>
                                </qual:functionTerm>
        </qual:listOfFunctionTerms>
      </qual:transition>
      <qual:transition qual:id="tr_EEA1">
        <qual:listOfInputs>
          <qual:input qual:thresholdLevel="1" qual:transitionEffect="none" qual:qualitativeSpecies="ID_PIP3_345" qual:id="tr_EEA1_in_191"/>
          <qual:input qual:thresholdLevel="1" qual:transitionEffect="none" qual:qualitativeSpecies="ID_Rab5" qual:id="tr_EEA1_in_206"/>
        </qual:listOfInputs>
        <qual:listOfOutputs>
          <qual:output qual:transitionEffect="assignmentLevel" qual:qualitativeSpecies="ID_EEA1"/>
        </qual:listOfOutputs>
        <qual:listOfFunctionTerms>
          <qual:defaultTerm qual:resultLevel="0">
          </qual:defaultTerm>
          <qual:functionTerm qual:resultLevel="1">
            <math xmlns="http://www.w3.org/1998/Math/MathML">            
              <apply>
                <and/>
                <apply>
                  <eq/>
                  <ci> ID_Rab5 </ci>
                  <cn type="integer"> 1 </cn>
                </apply>
                <apply>
                  <eq/>
                  <ci> ID_PIP3_345 </ci>
                  <cn type="integer"> 1 </cn>
                </apply>
              </apply>
            </math>
                                </qual:functionTerm>
        </qual:listOfFunctionTerms>
      </qual:transition>
      <qual:transition qual:id="tr_EGFR_EGFR">
        <qual:listOfInputs>
          <qual:input qual:thresholdLevel="1" qual:transitionEffect="none" qual:qualitativeSpecies="ID_Ca" qual:id="tr_EGFR_EGFR_in_42"/>
          <qual:input qual:thresholdLevel="1" qual:transitionEffect="none" qual:qualitativeSpecies="ID_EGFR_Free" qual:id="tr_EGFR_EGFR_in_81"/>
          <qual:input qual:thresholdLevel="1" qual:transitionEffect="none" qual:qualitativeSpecies="ID_EGFR_T654" qual:id="tr_EGFR_EGFR_in_82"/>
          <qual:input qual:thresholdLevel="1" qual:transitionEffect="none" qual:qualitativeSpecies="ID_alpha_1213R" qual:id="tr_EGFR_EGFR_in_27"/>
          <qual:input qual:thresholdLevel="1" qual:transitionEffect="none" qual:qualitativeSpecies="ID_alpha_iR" qual:id="tr_EGFR_EGFR_in_29"/>
          <qual:input qual:thresholdLevel="1" qual:transitionEffect="none" qual:qualitativeSpecies="ID_alpha_qR" qual:id="tr_EGFR_EGFR_in_30"/>
        </qual:listOfInputs>
        <qual:listOfOutputs>
          <qual:output qual:transitionEffect="assignmentLevel" qual:qualitativeSpecies="ID_EGFR_EGFR"/>
        </qual:listOfOutputs>
        <qual:listOfFunctionTerms>
          <qual:defaultTerm qual:resultLevel="0">
          </qual:defaultTerm>
          <qual:functionTerm qual:resultLevel="1">
            <math xmlns="http://www.w3.org/1998/Math/MathML">            
              <apply>
                <or/>
                <apply>
                  <or/>
                  <apply>
                    <and/>
                    <apply>
                      <and/>
                      <apply>
                        <and/>
                        <apply>
                          <eq/>
                          <ci> ID_alpha_1213R </ci>
                          <cn type="integer"> 1 </cn>
                        </apply>
                        <apply>
                          <eq/>
                          <ci> ID_Ca </ci>
                          <cn type="integer"> 1 </cn>
                        </apply>
                      </apply>
                      <apply>
                        <eq/>
                        <ci> ID_EGFR_Free </ci>
                        <cn type="integer"> 1 </cn>
                      </apply>
                    </apply>
                    <apply>
                      <eq/>
                      <ci> ID_EGFR_T654 </ci>
                      <cn type="integer"> 1 </cn>
                    </apply>
                  </apply>
                  <apply>
                    <and/>
                    <apply>
                      <and/>
                      <apply>
                        <and/>
                        <apply>
                          <eq/>
                          <ci> ID_alpha_iR </ci>
                          <cn type="integer"> 1 </cn>
                        </apply>
                        <apply>
                          <eq/>
                          <ci> ID_Ca </ci>
                          <cn type="integer"> 1 </cn>
                        </apply>
                      </apply>
                      <apply>
                        <eq/>
                        <ci> ID_EGFR_Free </ci>
                        <cn type="integer"> 1 </cn>
                      </apply>
                    </apply>
                    <apply>
                      <eq/>
                      <ci> ID_EGFR_T654 </ci>
                      <cn type="integer"> 1 </cn>
                    </apply>
                  </apply>
                </apply>
                <apply>
                  <and/>
                  <apply>
                    <and/>
                    <apply>
                      <and/>
                      <apply>
                        <eq/>
                        <ci> ID_alpha_qR </ci>
                        <cn type="integer"> 1 </cn>
                      </apply>
                      <apply>
                        <eq/>
                        <ci> ID_Ca </ci>
                        <cn type="integer"> 1 </cn>
                      </apply>
                    </apply>
                    <apply>
                      <eq/>
                      <ci> ID_EGFR_Free </ci>
                      <cn type="integer"> 1 </cn>
                    </apply>
                  </apply>
                  <apply>
                    <eq/>
                    <ci> ID_EGFR_T654 </ci>
                    <cn type="integer"> 1 </cn>
                  </apply>
                </apply>
              </apply>
            </math>
                                </qual:functionTerm>
        </qual:listOfFunctionTerms>
      </qual:transition>
      <qual:transition qual:id="tr_EGFR_EGFR_EGF_CCP">
        <qual:listOfInputs>
          <qual:input qual:thresholdLevel="1" qual:transitionEffect="none" qual:qualitativeSpecies="ID_AP2" qual:id="tr_EGFR_EGFR_EGF_CCP_in_34"/>
          <qual:input qual:thresholdLevel="1" qual:transitionEffect="none" qual:qualitativeSpecies="ID_Cbl_RTK" qual:id="tr_EGFR_EGFR_EGF_CCP_in_51"/>
          <qual:input qual:thresholdLevel="1" qual:transitionEffect="none" qual:qualitativeSpecies="ID_Clathrin" qual:id="tr_EGFR_EGFR_EGF_CCP_in_56"/>
          <qual:input qual:thresholdLevel="1" qual:transitionEffect="none" qual:qualitativeSpecies="ID_EGFR_EGFR_EGF_CCP" qual:id="tr_EGFR_EGFR_EGF_CCP_in_67"/>
          <qual:input qual:thresholdLevel="1" qual:transitionEffect="none" qual:qualitativeSpecies="ID_EGFR_EGFR_EGF_CCV" qual:id="tr_EGFR_EGFR_EGF_CCP_in_68"/>
          <qual:input qual:thresholdLevel="1" qual:transitionEffect="none" qual:qualitativeSpecies="ID_EGFR_EGFR_EGF_PM" qual:id="tr_EGFR_EGFR_EGF_CCP_in_72"/>
          <qual:input qual:thresholdLevel="1" qual:transitionEffect="none" qual:qualitativeSpecies="ID_Eps15" qual:id="tr_EGFR_EGFR_EGF_CCP_in_96"/>
          <qual:input qual:thresholdLevel="1" qual:transitionEffect="none" qual:qualitativeSpecies="ID_Epsin" qual:id="tr_EGFR_EGFR_EGF_CCP_in_97"/>
          <qual:input qual:thresholdLevel="1" qual:transitionEffect="none" qual:qualitativeSpecies="ID_PIP2_45" qual:id="tr_EGFR_EGFR_EGF_CCP_in_190"/>
          <qual:input qual:thresholdLevel="1" qual:transitionEffect="none" qual:qualitativeSpecies="ID_Rab5" qual:id="tr_EGFR_EGFR_EGF_CCP_in_206"/>
        </qual:listOfInputs>
        <qual:listOfOutputs>
          <qual:output qual:transitionEffect="assignmentLevel" qual:qualitativeSpecies="ID_EGFR_EGFR_EGF_CCP"/>
        </qual:listOfOutputs>
        <qual:listOfFunctionTerms>
          <qual:defaultTerm qual:resultLevel="0">
          </qual:defaultTerm>
          <qual:functionTerm qual:resultLevel="1">
            <math xmlns="http://www.w3.org/1998/Math/MathML">            
              <apply>
                <or/>
                <apply>
                  <or/>
                  <apply>
                    <or/>
                    <apply>
                      <and/>
                      <apply>
                        <and/>
                        <apply>
                          <and/>
                          <apply>
                            <and/>
                            <apply>
                              <and/>
                              <apply>
                                <and/>
                                <apply>
                                  <eq/>
                                  <ci> ID_AP2 </ci>
                                  <cn type="integer"> 1 </cn>
                                </apply>
                                <apply>
                                  <not/>
                                  <apply>
                                    <eq/>
                                    <ci> ID_EGFR_EGFR_EGF_CCV </ci>
                                    <cn type="integer"> 1 </cn>
                                  </apply>
                                </apply>
                              </apply>
                              <apply>
                                <eq/>
                                <ci> ID_Cbl_RTK </ci>
                                <cn type="integer"> 1 </cn>
                              </apply>
                            </apply>
                            <apply>
                              <eq/>
                              <ci> ID_Clathrin </ci>
                              <cn type="integer"> 1 </cn>
                            </apply>
                          </apply>
                          <apply>
                            <eq/>
                            <ci> ID_EGFR_EGFR_EGF_PM </ci>
                            <cn type="integer"> 1 </cn>
                          </apply>
                        </apply>
                        <apply>
                          <eq/>
                          <ci> ID_PIP2_45 </ci>
                          <cn type="integer"> 1 </cn>
                        </apply>
                      </apply>
                      <apply>
                        <eq/>
                        <ci> ID_Rab5 </ci>
                        <cn type="integer"> 1 </cn>
                      </apply>
                    </apply>
                    <apply>
                      <and/>
                      <apply>
                        <eq/>
                        <ci> ID_EGFR_EGFR_EGF_CCP </ci>
                        <cn type="integer"> 1 </cn>
                      </apply>
                      <apply>
                        <not/>
                        <apply>
                          <eq/>
                          <ci> ID_EGFR_EGFR_EGF_CCV </ci>
                          <cn type="integer"> 1 </cn>
                        </apply>
                      </apply>
                    </apply>
                  </apply>
                  <apply>
                    <and/>
                    <apply>
                      <and/>
                      <apply>
                        <and/>
                        <apply>
                          <and/>
                          <apply>
                            <and/>
                            <apply>
                              <and/>
                              <apply>
                                <eq/>
                                <ci> ID_Eps15 </ci>
                                <cn type="integer"> 1 </cn>
                              </apply>
                              <apply>
                                <not/>
                                <apply>
                                  <eq/>
                                  <ci> ID_EGFR_EGFR_EGF_CCV </ci>
                                  <cn type="integer"> 1 </cn>
                                </apply>
                              </apply>
                            </apply>
                            <apply>
                              <eq/>
                              <ci> ID_Cbl_RTK </ci>
                              <cn type="integer"> 1 </cn>
                            </apply>
                          </apply>
                          <apply>
                            <eq/>
                            <ci> ID_Clathrin </ci>
                            <cn type="integer"> 1 </cn>
                          </apply>
                        </apply>
                        <apply>
                          <eq/>
                          <ci> ID_EGFR_EGFR_EGF_PM </ci>
                          <cn type="integer"> 1 </cn>
                        </apply>
                      </apply>
                      <apply>
                        <eq/>
                        <ci> ID_PIP2_45 </ci>
                        <cn type="integer"> 1 </cn>
                      </apply>
                    </apply>
                    <apply>
                      <eq/>
                      <ci> ID_Rab5 </ci>
                      <cn type="integer"> 1 </cn>
                    </apply>
                  </apply>
                </apply>
                <apply>
                  <and/>
                  <apply>
                    <and/>
                    <apply>
                      <and/>
                      <apply>
                        <and/>
                        <apply>
                          <and/>
                          <apply>
                            <and/>
                            <apply>
                              <eq/>
                              <ci> ID_Epsin </ci>
                              <cn type="integer"> 1 </cn>
                            </apply>
                            <apply>
                              <not/>
                              <apply>
                                <eq/>
                                <ci> ID_EGFR_EGFR_EGF_CCV </ci>
                                <cn type="integer"> 1 </cn>
                              </apply>
                            </apply>
                          </apply>
                          <apply>
                            <eq/>
                            <ci> ID_Cbl_RTK </ci>
                            <cn type="integer"> 1 </cn>
                          </apply>
                        </apply>
                        <apply>
                          <eq/>
                          <ci> ID_Clathrin </ci>
                          <cn type="integer"> 1 </cn>
                        </apply>
                      </apply>
                      <apply>
                        <eq/>
                        <ci> ID_EGFR_EGFR_EGF_PM </ci>
                        <cn type="integer"> 1 </cn>
                      </apply>
                    </apply>
                    <apply>
                      <eq/>
                      <ci> ID_PIP2_45 </ci>
                      <cn type="integer"> 1 </cn>
                    </apply>
                  </apply>
                  <apply>
                    <eq/>
                    <ci> ID_Rab5 </ci>
                    <cn type="integer"> 1 </cn>
                  </apply>
                </apply>
              </apply>
            </math>
                                </qual:functionTerm>
        </qual:listOfFunctionTerms>
      </qual:transition>
      <qual:transition qual:id="tr_EGFR_EGFR_EGF_CCV">
        <qual:listOfInputs>
          <qual:input qual:thresholdLevel="1" qual:transitionEffect="none" qual:qualitativeSpecies="ID_Actin" qual:id="tr_EGFR_EGFR_EGF_CCV_in_24"/>
          <qual:input qual:thresholdLevel="1" qual:transitionEffect="none" qual:qualitativeSpecies="ID_Dynamin" qual:id="tr_EGFR_EGFR_EGF_CCV_in_63"/>
          <qual:input qual:thresholdLevel="1" qual:transitionEffect="none" qual:qualitativeSpecies="ID_EGFR_EGFR_EGF_CCP" qual:id="tr_EGFR_EGFR_EGF_CCV_in_67"/>
          <qual:input qual:thresholdLevel="1" qual:transitionEffect="none" qual:qualitativeSpecies="ID_EGFR_EGFR_EGF_CCV" qual:id="tr_EGFR_EGFR_EGF_CCV_in_68"/>
          <qual:input qual:thresholdLevel="1" qual:transitionEffect="none" qual:qualitativeSpecies="ID_EGFR_EGFR_EGF_End" qual:id="tr_EGFR_EGFR_EGF_CCV_in_69"/>
        </qual:listOfInputs>
        <qual:listOfOutputs>
          <qual:output qual:transitionEffect="assignmentLevel" qual:qualitativeSpecies="ID_EGFR_EGFR_EGF_CCV"/>
        </qual:listOfOutputs>
        <qual:listOfFunctionTerms>
          <qual:defaultTerm qual:resultLevel="0">
          </qual:defaultTerm>
          <qual:functionTerm qual:resultLevel="1">
            <math xmlns="http://www.w3.org/1998/Math/MathML">            
              <apply>
                <or/>
                <apply>
                  <and/>
                  <apply>
                    <and/>
                    <apply>
                      <and/>
                      <apply>
                        <eq/>
                        <ci> ID_EGFR_EGFR_EGF_CCP </ci>
                        <cn type="integer"> 1 </cn>
                      </apply>
                      <apply>
                        <not/>
                        <apply>
                          <eq/>
                          <ci> ID_EGFR_EGFR_EGF_End </ci>
                          <cn type="integer"> 1 </cn>
                        </apply>
                      </apply>
                    </apply>
                    <apply>
                      <eq/>
                      <ci> ID_Actin </ci>
                      <cn type="integer"> 1 </cn>
                    </apply>
                  </apply>
                  <apply>
                    <eq/>
                    <ci> ID_Dynamin </ci>
                    <cn type="integer"> 1 </cn>
                  </apply>
                </apply>
                <apply>
                  <and/>
                  <apply>
                    <eq/>
                    <ci> ID_EGFR_EGFR_EGF_CCV </ci>
                    <cn type="integer"> 1 </cn>
                  </apply>
                  <apply>
                    <not/>
                    <apply>
                      <eq/>
                      <ci> ID_EGFR_EGFR_EGF_End </ci>
                      <cn type="integer"> 1 </cn>
                    </apply>
                  </apply>
                </apply>
              </apply>
            </math>
                                </qual:functionTerm>
        </qual:listOfFunctionTerms>
      </qual:transition>
      <qual:transition qual:id="tr_EGFR_EGFR_EGF_End">
        <qual:listOfInputs>
          <qual:input qual:thresholdLevel="1" qual:transitionEffect="none" qual:qualitativeSpecies="ID_EEA1" qual:id="tr_EGFR_EGFR_EGF_End_in_65"/>
          <qual:input qual:thresholdLevel="1" qual:transitionEffect="none" qual:qualitativeSpecies="ID_EGFR_EGFR_EGF_CCV" qual:id="tr_EGFR_EGFR_EGF_End_in_68"/>
          <qual:input qual:thresholdLevel="1" qual:transitionEffect="none" qual:qualitativeSpecies="ID_EGFR_EGFR_EGF_End" qual:id="tr_EGFR_EGFR_EGF_End_in_69"/>
          <qual:input qual:thresholdLevel="1" qual:transitionEffect="none" qual:qualitativeSpecies="ID_EGFR_EGFR_EGF_MVB" qual:id="tr_EGFR_EGFR_EGF_End_in_71"/>
          <qual:input qual:thresholdLevel="1" qual:transitionEffect="none" qual:qualitativeSpecies="ID_GAK" qual:id="tr_EGFR_EGFR_EGF_End_in_134"/>
          <qual:input qual:thresholdLevel="1" qual:transitionEffect="none" qual:qualitativeSpecies="ID_Hsc70" qual:id="tr_EGFR_EGFR_EGF_End_in_147"/>
          <qual:input qual:thresholdLevel="1" qual:transitionEffect="none" qual:qualitativeSpecies="ID_PIP3_345" qual:id="tr_EGFR_EGFR_EGF_End_in_191"/>
          <qual:input qual:thresholdLevel="1" qual:transitionEffect="none" qual:qualitativeSpecies="ID_Rab5" qual:id="tr_EGFR_EGFR_EGF_End_in_206"/>
          <qual:input qual:thresholdLevel="1" qual:transitionEffect="none" qual:qualitativeSpecies="ID_Rabaptin_5" qual:id="tr_EGFR_EGFR_EGF_End_in_208"/>
        </qual:listOfInputs>
        <qual:listOfOutputs>
          <qual:output qual:transitionEffect="assignmentLevel" qual:qualitativeSpecies="ID_EGFR_EGFR_EGF_End"/>
        </qual:listOfOutputs>
        <qual:listOfFunctionTerms>
          <qual:defaultTerm qual:resultLevel="0">
          </qual:defaultTerm>
          <qual:functionTerm qual:resultLevel="1">
            <math xmlns="http://www.w3.org/1998/Math/MathML">            
              <apply>
                <or/>
                <apply>
                  <and/>
                  <apply>
                    <and/>
                    <apply>
                      <and/>
                      <apply>
                        <and/>
                        <apply>
                          <and/>
                          <apply>
                            <and/>
                            <apply>
                              <and/>
                              <apply>
                                <eq/>
                                <ci> ID_EGFR_EGFR_EGF_CCV </ci>
                                <cn type="integer"> 1 </cn>
                              </apply>
                              <apply>
                                <not/>
                                <apply>
                                  <eq/>
                                  <ci> ID_EGFR_EGFR_EGF_MVB </ci>
                                  <cn type="integer"> 1 </cn>
                                </apply>
                              </apply>
                            </apply>
                            <apply>
                              <eq/>
                              <ci> ID_EEA1 </ci>
                              <cn type="integer"> 1 </cn>
                            </apply>
                          </apply>
                          <apply>
                            <eq/>
                            <ci> ID_GAK </ci>
                            <cn type="integer"> 1 </cn>
                          </apply>
                        </apply>
                        <apply>
                          <eq/>
                          <ci> ID_Hsc70 </ci>
                          <cn type="integer"> 1 </cn>
                        </apply>
                      </apply>
                      <apply>
                        <eq/>
                        <ci> ID_PIP3_345 </ci>
                        <cn type="integer"> 1 </cn>
                      </apply>
                    </apply>
                    <apply>
                      <eq/>
                      <ci> ID_Rab5 </ci>
                      <cn type="integer"> 1 </cn>
                    </apply>
                  </apply>
                  <apply>
                    <eq/>
                    <ci> ID_Rabaptin_5 </ci>
                    <cn type="integer"> 1 </cn>
                  </apply>
                </apply>
                <apply>
                  <and/>
                  <apply>
                    <eq/>
                    <ci> ID_EGFR_EGFR_EGF_End </ci>
                    <cn type="integer"> 1 </cn>
                  </apply>
                  <apply>
                    <not/>
                    <apply>
                      <eq/>
                      <ci> ID_EGFR_EGFR_EGF_MVB </ci>
                      <cn type="integer"> 1 </cn>
                    </apply>
                  </apply>
                </apply>
              </apply>
            </math>
                                </qual:functionTerm>
        </qual:listOfFunctionTerms>
      </qual:transition>
      <qual:transition qual:id="tr_EGFR_EGFR_EGF_Lysosome">
        <qual:listOfInputs>
          <qual:input qual:thresholdLevel="1" qual:transitionEffect="none" qual:qualitativeSpecies="ID_Alix" qual:id="tr_EGFR_EGFR_EGF_Lysosome_in_26"/>
          <qual:input qual:thresholdLevel="1" qual:transitionEffect="none" qual:qualitativeSpecies="ID_EGFR_EGFR_EGF_MVB" qual:id="tr_EGFR_EGFR_EGF_Lysosome_in_71"/>
          <qual:input qual:thresholdLevel="1" qual:transitionEffect="none" qual:qualitativeSpecies="ID_ESCRT_III" qual:id="tr_EGFR_EGFR_EGF_Lysosome_in_128"/>
          <qual:input qual:thresholdLevel="1" qual:transitionEffect="none" qual:qualitativeSpecies="ID_Eps15" qual:id="tr_EGFR_EGFR_EGF_Lysosome_in_96"/>
          <qual:input qual:thresholdLevel="1" qual:transitionEffect="none" qual:qualitativeSpecies="ID_Rab7" qual:id="tr_EGFR_EGFR_EGF_Lysosome_in_207"/>
          <qual:input qual:thresholdLevel="1" qual:transitionEffect="none" qual:qualitativeSpecies="ID_VPS4" qual:id="tr_EGFR_EGFR_EGF_Lysosome_in_245"/>
        </qual:listOfInputs>
        <qual:listOfOutputs>
          <qual:output qual:transitionEffect="assignmentLevel" qual:qualitativeSpecies="ID_EGFR_EGFR_EGF_Lysosome"/>
        </qual:listOfOutputs>
        <qual:listOfFunctionTerms>
          <qual:defaultTerm qual:resultLevel="0">
          </qual:defaultTerm>
          <qual:functionTerm qual:resultLevel="1">
            <math xmlns="http://www.w3.org/1998/Math/MathML">            
              <apply>
                <or/>
                <apply>
                  <or/>
                  <apply>
                    <and/>
                    <apply>
                      <and/>
                      <apply>
                        <and/>
                        <apply>
                          <eq/>
                          <ci> ID_EGFR_EGFR_EGF_MVB </ci>
                          <cn type="integer"> 1 </cn>
                        </apply>
                        <apply>
                          <eq/>
                          <ci> ID_Alix </ci>
                          <cn type="integer"> 1 </cn>
                        </apply>
                      </apply>
                      <apply>
                        <eq/>
                        <ci> ID_Rab7 </ci>
                        <cn type="integer"> 1 </cn>
                      </apply>
                    </apply>
                    <apply>
                      <eq/>
                      <ci> ID_Eps15 </ci>
                      <cn type="integer"> 1 </cn>
                    </apply>
                  </apply>
                  <apply>
                    <eq/>
                    <ci> ID_VPS4 </ci>
                    <cn type="integer"> 1 </cn>
                  </apply>
                </apply>
                <apply>
                  <or/>
                  <apply>
                    <and/>
                    <apply>
                      <and/>
                      <apply>
                        <and/>
                        <apply>
                          <eq/>
                          <ci> ID_ESCRT_III </ci>
                          <cn type="integer"> 1 </cn>
                        </apply>
                        <apply>
                          <eq/>
                          <ci> ID_Alix </ci>
                          <cn type="integer"> 1 </cn>
                        </apply>
                      </apply>
                      <apply>
                        <eq/>
                        <ci> ID_Rab7 </ci>
                        <cn type="integer"> 1 </cn>
                      </apply>
                    </apply>
                    <apply>
                      <eq/>
                      <ci> ID_Eps15 </ci>
                      <cn type="integer"> 1 </cn>
                    </apply>
                  </apply>
                  <apply>
                    <eq/>
                    <ci> ID_VPS4 </ci>
                    <cn type="integer"> 1 </cn>
                  </apply>
                </apply>
              </apply>
            </math>
                                </qual:functionTerm>
        </qual:listOfFunctionTerms>
      </qual:transition>
      <qual:transition qual:id="tr_EGFR_EGFR_EGF_MVB">
        <qual:listOfInputs>
          <qual:input qual:thresholdLevel="1" qual:transitionEffect="none" qual:qualitativeSpecies="ID_EGFR_EGFR_EGF_End" qual:id="tr_EGFR_EGFR_EGF_MVB_in_69"/>
          <qual:input qual:thresholdLevel="1" qual:transitionEffect="none" qual:qualitativeSpecies="ID_EGFR_EGFR_EGF_Lysosome" qual:id="tr_EGFR_EGFR_EGF_MVB_in_70"/>
          <qual:input qual:thresholdLevel="1" qual:transitionEffect="none" qual:qualitativeSpecies="ID_EGFR_EGFR_EGF_MVB" qual:id="tr_EGFR_EGFR_EGF_MVB_in_71"/>
        </qual:listOfInputs>
        <qual:listOfOutputs>
          <qual:output qual:transitionEffect="assignmentLevel" qual:qualitativeSpecies="ID_EGFR_EGFR_EGF_MVB"/>
        </qual:listOfOutputs>
        <qual:listOfFunctionTerms>
          <qual:defaultTerm qual:resultLevel="0">
          </qual:defaultTerm>
          <qual:functionTerm qual:resultLevel="1">
            <math xmlns="http://www.w3.org/1998/Math/MathML">            
              <apply>
                <or/>
                <apply>
                  <and/>
                  <apply>
                    <eq/>
                    <ci> ID_EGFR_EGFR_EGF_End </ci>
                    <cn type="integer"> 1 </cn>
                  </apply>
                  <apply>
                    <not/>
                    <apply>
                      <eq/>
                      <ci> ID_EGFR_EGFR_EGF_Lysosome </ci>
                      <cn type="integer"> 1 </cn>
                    </apply>
                  </apply>
                </apply>
                <apply>
                  <and/>
                  <apply>
                    <eq/>
                    <ci> ID_EGFR_EGFR_EGF_MVB </ci>
                    <cn type="integer"> 1 </cn>
                  </apply>
                  <apply>
                    <not/>
                    <apply>
                      <eq/>
                      <ci> ID_EGFR_EGFR_EGF_Lysosome </ci>
                      <cn type="integer"> 1 </cn>
                    </apply>
                  </apply>
                </apply>
              </apply>
            </math>
                                </qual:functionTerm>
        </qual:listOfFunctionTerms>
      </qual:transition>
      <qual:transition qual:id="tr_EGFR_EGFR_EGF_PM">
        <qual:listOfInputs>
          <qual:input qual:thresholdLevel="1" qual:transitionEffect="none" qual:qualitativeSpecies="ID_EGF" qual:id="tr_EGFR_EGFR_EGF_PM_in_6"/>
          <qual:input qual:thresholdLevel="1" qual:transitionEffect="none" qual:qualitativeSpecies="ID_EGFR_EGFR_EGF_CCP" qual:id="tr_EGFR_EGFR_EGF_PM_in_67"/>
          <qual:input qual:thresholdLevel="1" qual:transitionEffect="none" qual:qualitativeSpecies="ID_EGFR_EGFR_EGF_PM" qual:id="tr_EGFR_EGFR_EGF_PM_in_72"/>
          <qual:input qual:thresholdLevel="1" qual:transitionEffect="none" qual:qualitativeSpecies="ID_EGFR_Free" qual:id="tr_EGFR_EGFR_EGF_PM_in_81"/>
          <qual:input qual:thresholdLevel="1" qual:transitionEffect="none" qual:qualitativeSpecies="ID_EGFR_T654" qual:id="tr_EGFR_EGFR_EGF_PM_in_82"/>
          <qual:input qual:thresholdLevel="1" qual:transitionEffect="none" qual:qualitativeSpecies="ID_ErbB2_Free" qual:id="tr_EGFR_EGFR_EGF_PM_in_100"/>
        </qual:listOfInputs>
        <qual:listOfOutputs>
          <qual:output qual:transitionEffect="assignmentLevel" qual:qualitativeSpecies="ID_EGFR_EGFR_EGF_PM"/>
        </qual:listOfOutputs>
        <qual:listOfFunctionTerms>
          <qual:defaultTerm qual:resultLevel="0">
          </qual:defaultTerm>
          <qual:functionTerm qual:resultLevel="1">
            <math xmlns="http://www.w3.org/1998/Math/MathML">            
              <apply>
                <or/>
                <apply>
                  <and/>
                  <apply>
                    <eq/>
                    <ci> ID_EGFR_EGFR_EGF_PM </ci>
                    <cn type="integer"> 1 </cn>
                  </apply>
                  <apply>
                    <not/>
                    <apply>
                      <and/>
                      <apply>
                        <eq/>
                        <ci> ID_EGFR_EGFR_EGF_CCP </ci>
                        <cn type="integer"> 1 </cn>
                      </apply>
                      <apply>
                        <eq/>
                        <ci> ID_ErbB2_Free </ci>
                        <cn type="integer"> 1 </cn>
                      </apply>
                    </apply>
                  </apply>
                </apply>
                <apply>
                  <and/>
                  <apply>
                    <and/>
                    <apply>
                      <and/>
                      <apply>
                        <eq/>
                        <ci> ID_EGFR_Free </ci>
                        <cn type="integer"> 1 </cn>
                      </apply>
                      <apply>
                        <not/>
                        <apply>
                          <and/>
                          <apply>
                            <eq/>
                            <ci> ID_EGFR_EGFR_EGF_CCP </ci>
                            <cn type="integer"> 1 </cn>
                          </apply>
                          <apply>
                            <eq/>
                            <ci> ID_ErbB2_Free </ci>
                            <cn type="integer"> 1 </cn>
                          </apply>
                        </apply>
                      </apply>
                    </apply>
                    <apply>
                      <eq/>
                      <ci> ID_EGFR_T654 </ci>
                      <cn type="integer"> 0 </cn>
                    </apply>
                  </apply>
                  <apply>
                    <eq/>
                    <ci> ID_EGF </ci>
                    <cn type="integer"> 1 </cn>
                  </apply>
                </apply>
              </apply>
            </math>
                                </qual:functionTerm>
        </qual:listOfFunctionTerms>
      </qual:transition>
      <qual:transition qual:id="tr_EGFR_EGFR_EGF_SR">
        <qual:listOfInputs>
          <qual:input qual:thresholdLevel="1" qual:transitionEffect="none" qual:qualitativeSpecies="ID_AMSH" qual:id="tr_EGFR_EGFR_EGF_SR_in_32"/>
          <qual:input qual:thresholdLevel="1" qual:transitionEffect="none" qual:qualitativeSpecies="ID_EGFR_EGFR_EGF_MVB" qual:id="tr_EGFR_EGFR_EGF_SR_in_71"/>
        </qual:listOfInputs>
        <qual:listOfOutputs>
          <qual:output qual:transitionEffect="assignmentLevel" qual:qualitativeSpecies="ID_EGFR_EGFR_EGF_SR"/>
        </qual:listOfOutputs>
        <qual:listOfFunctionTerms>
          <qual:defaultTerm qual:resultLevel="0">
          </qual:defaultTerm>
          <qual:functionTerm qual:resultLevel="1">
            <math xmlns="http://www.w3.org/1998/Math/MathML">            
              <apply>
                <and/>
                <apply>
                  <eq/>
                  <ci> ID_EGFR_EGFR_EGF_MVB </ci>
                  <cn type="integer"> 1 </cn>
                </apply>
                <apply>
                  <eq/>
                  <ci> ID_AMSH </ci>
                  <cn type="integer"> 1 </cn>
                </apply>
              </apply>
            </math>
                                </qual:functionTerm>
        </qual:listOfFunctionTerms>
      </qual:transition>
      <qual:transition qual:id="tr_EGFR_EGFR_TGFa_CCP">
        <qual:listOfInputs>
          <qual:input qual:thresholdLevel="1" qual:transitionEffect="none" qual:qualitativeSpecies="ID_AP2" qual:id="tr_EGFR_EGFR_TGFa_CCP_in_34"/>
          <qual:input qual:thresholdLevel="1" qual:transitionEffect="none" qual:qualitativeSpecies="ID_Clathrin" qual:id="tr_EGFR_EGFR_TGFa_CCP_in_56"/>
          <qual:input qual:thresholdLevel="1" qual:transitionEffect="none" qual:qualitativeSpecies="ID_EGFR_EGFR_TGFa_CCP" qual:id="tr_EGFR_EGFR_TGFa_CCP_in_74"/>
          <qual:input qual:thresholdLevel="1" qual:transitionEffect="none" qual:qualitativeSpecies="ID_EGFR_EGFR_TGFa_CCV" qual:id="tr_EGFR_EGFR_TGFa_CCP_in_75"/>
          <qual:input qual:thresholdLevel="1" qual:transitionEffect="none" qual:qualitativeSpecies="ID_EGFR_EGFR_TGFa_PM" qual:id="tr_EGFR_EGFR_TGFa_CCP_in_77"/>
          <qual:input qual:thresholdLevel="1" qual:transitionEffect="none" qual:qualitativeSpecies="ID_Eps15" qual:id="tr_EGFR_EGFR_TGFa_CCP_in_96"/>
          <qual:input qual:thresholdLevel="1" qual:transitionEffect="none" qual:qualitativeSpecies="ID_Epsin" qual:id="tr_EGFR_EGFR_TGFa_CCP_in_97"/>
          <qual:input qual:thresholdLevel="1" qual:transitionEffect="none" qual:qualitativeSpecies="ID_PIP2_45" qual:id="tr_EGFR_EGFR_TGFa_CCP_in_190"/>
          <qual:input qual:thresholdLevel="1" qual:transitionEffect="none" qual:qualitativeSpecies="ID_Rab5" qual:id="tr_EGFR_EGFR_TGFa_CCP_in_206"/>
        </qual:listOfInputs>
        <qual:listOfOutputs>
          <qual:output qual:transitionEffect="assignmentLevel" qual:qualitativeSpecies="ID_EGFR_EGFR_TGFa_CCP"/>
        </qual:listOfOutputs>
        <qual:listOfFunctionTerms>
          <qual:defaultTerm qual:resultLevel="0">
          </qual:defaultTerm>
          <qual:functionTerm qual:resultLevel="1">
            <math xmlns="http://www.w3.org/1998/Math/MathML">            
              <apply>
                <or/>
                <apply>
                  <or/>
                  <apply>
                    <or/>
                    <apply>
                      <and/>
                      <apply>
                        <and/>
                        <apply>
                          <and/>
                          <apply>
                            <and/>
                            <apply>
                              <and/>
                              <apply>
                                <eq/>
                                <ci> ID_AP2 </ci>
                                <cn type="integer"> 1 </cn>
                              </apply>
                              <apply>
                                <not/>
                                <apply>
                                  <eq/>
                                  <ci> ID_EGFR_EGFR_TGFa_CCV </ci>
                                  <cn type="integer"> 1 </cn>
                                </apply>
                              </apply>
                            </apply>
                            <apply>
                              <eq/>
                              <ci> ID_EGFR_EGFR_TGFa_PM </ci>
                              <cn type="integer"> 1 </cn>
                            </apply>
                          </apply>
                          <apply>
                            <eq/>
                            <ci> ID_Rab5 </ci>
                            <cn type="integer"> 1 </cn>
                          </apply>
                        </apply>
                        <apply>
                          <eq/>
                          <ci> ID_Clathrin </ci>
                          <cn type="integer"> 1 </cn>
                        </apply>
                      </apply>
                      <apply>
                        <eq/>
                        <ci> ID_PIP2_45 </ci>
                        <cn type="integer"> 1 </cn>
                      </apply>
                    </apply>
                    <apply>
                      <and/>
                      <apply>
                        <eq/>
                        <ci> ID_EGFR_EGFR_TGFa_CCP </ci>
                        <cn type="integer"> 1 </cn>
                      </apply>
                      <apply>
                        <not/>
                        <apply>
                          <eq/>
                          <ci> ID_EGFR_EGFR_TGFa_CCV </ci>
                          <cn type="integer"> 1 </cn>
                        </apply>
                      </apply>
                    </apply>
                  </apply>
                  <apply>
                    <and/>
                    <apply>
                      <and/>
                      <apply>
                        <and/>
                        <apply>
                          <and/>
                          <apply>
                            <and/>
                            <apply>
                              <eq/>
                              <ci> ID_Eps15 </ci>
                              <cn type="integer"> 1 </cn>
                            </apply>
                            <apply>
                              <not/>
                              <apply>
                                <eq/>
                                <ci> ID_EGFR_EGFR_TGFa_CCV </ci>
                                <cn type="integer"> 1 </cn>
                              </apply>
                            </apply>
                          </apply>
                          <apply>
                            <eq/>
                            <ci> ID_Rab5 </ci>
                            <cn type="integer"> 1 </cn>
                          </apply>
                        </apply>
                        <apply>
                          <eq/>
                          <ci> ID_EGFR_EGFR_TGFa_PM </ci>
                          <cn type="integer"> 1 </cn>
                        </apply>
                      </apply>
                      <apply>
                        <eq/>
                        <ci> ID_Clathrin </ci>
                        <cn type="integer"> 1 </cn>
                      </apply>
                    </apply>
                    <apply>
                      <eq/>
                      <ci> ID_PIP2_45 </ci>
                      <cn type="integer"> 1 </cn>
                    </apply>
                  </apply>
                </apply>
                <apply>
                  <and/>
                  <apply>
                    <and/>
                    <apply>
                      <and/>
                      <apply>
                        <and/>
                        <apply>
                          <and/>
                          <apply>
                            <eq/>
                            <ci> ID_Epsin </ci>
                            <cn type="integer"> 1 </cn>
                          </apply>
                          <apply>
                            <not/>
                            <apply>
                              <eq/>
                              <ci> ID_EGFR_EGFR_TGFa_CCV </ci>
                              <cn type="integer"> 1 </cn>
                            </apply>
                          </apply>
                        </apply>
                        <apply>
                          <eq/>
                          <ci> ID_Rab5 </ci>
                          <cn type="integer"> 1 </cn>
                        </apply>
                      </apply>
                      <apply>
                        <eq/>
                        <ci> ID_EGFR_EGFR_TGFa_PM </ci>
                        <cn type="integer"> 1 </cn>
                      </apply>
                    </apply>
                    <apply>
                      <eq/>
                      <ci> ID_Clathrin </ci>
                      <cn type="integer"> 1 </cn>
                    </apply>
                  </apply>
                  <apply>
                    <eq/>
                    <ci> ID_PIP2_45 </ci>
                    <cn type="integer"> 1 </cn>
                  </apply>
                </apply>
              </apply>
            </math>
                                </qual:functionTerm>
        </qual:listOfFunctionTerms>
      </qual:transition>
      <qual:transition qual:id="tr_EGFR_EGFR_TGFa_CCV">
        <qual:listOfInputs>
          <qual:input qual:thresholdLevel="1" qual:transitionEffect="none" qual:qualitativeSpecies="ID_AP2" qual:id="tr_EGFR_EGFR_TGFa_CCV_in_34"/>
          <qual:input qual:thresholdLevel="1" qual:transitionEffect="none" qual:qualitativeSpecies="ID_Actin" qual:id="tr_EGFR_EGFR_TGFa_CCV_in_24"/>
          <qual:input qual:thresholdLevel="1" qual:transitionEffect="none" qual:qualitativeSpecies="ID_Clathrin" qual:id="tr_EGFR_EGFR_TGFa_CCV_in_56"/>
          <qual:input qual:thresholdLevel="1" qual:transitionEffect="none" qual:qualitativeSpecies="ID_Dynamin" qual:id="tr_EGFR_EGFR_TGFa_CCV_in_63"/>
          <qual:input qual:thresholdLevel="1" qual:transitionEffect="none" qual:qualitativeSpecies="ID_EGFR_EGFR_TGFa_CCP" qual:id="tr_EGFR_EGFR_TGFa_CCV_in_74"/>
          <qual:input qual:thresholdLevel="1" qual:transitionEffect="none" qual:qualitativeSpecies="ID_EGFR_EGFR_TGFa_CCV" qual:id="tr_EGFR_EGFR_TGFa_CCV_in_75"/>
          <qual:input qual:thresholdLevel="1" qual:transitionEffect="none" qual:qualitativeSpecies="ID_EGFR_EGFR_TGFa_End" qual:id="tr_EGFR_EGFR_TGFa_CCV_in_76"/>
          <qual:input qual:thresholdLevel="1" qual:transitionEffect="none" qual:qualitativeSpecies="ID_GAK" qual:id="tr_EGFR_EGFR_TGFa_CCV_in_134"/>
          <qual:input qual:thresholdLevel="1" qual:transitionEffect="none" qual:qualitativeSpecies="ID_PIP2_45" qual:id="tr_EGFR_EGFR_TGFa_CCV_in_190"/>
        </qual:listOfInputs>
        <qual:listOfOutputs>
          <qual:output qual:transitionEffect="assignmentLevel" qual:qualitativeSpecies="ID_EGFR_EGFR_TGFa_CCV"/>
        </qual:listOfOutputs>
        <qual:listOfFunctionTerms>
          <qual:defaultTerm qual:resultLevel="0">
          </qual:defaultTerm>
          <qual:functionTerm qual:resultLevel="1">
            <math xmlns="http://www.w3.org/1998/Math/MathML">            
              <apply>
                <or/>
                <apply>
                  <and/>
                  <apply>
                    <and/>
                    <apply>
                      <and/>
                      <apply>
                        <and/>
                        <apply>
                          <or/>
                          <apply>
                            <and/>
                            <apply>
                              <and/>
                              <apply>
                                <eq/>
                                <ci> ID_EGFR_EGFR_TGFa_CCP </ci>
                                <cn type="integer"> 1 </cn>
                              </apply>
                              <apply>
                                <not/>
                                <apply>
                                  <eq/>
                                  <ci> ID_EGFR_EGFR_TGFa_End </ci>
                                  <cn type="integer"> 1 </cn>
                                </apply>
                              </apply>
                            </apply>
                            <apply>
                              <eq/>
                              <ci> ID_Clathrin </ci>
                              <cn type="integer"> 1 </cn>
                            </apply>
                          </apply>
                          <apply>
                            <eq/>
                            <ci> ID_GAK </ci>
                            <cn type="integer"> 1 </cn>
                          </apply>
                        </apply>
                        <apply>
                          <eq/>
                          <ci> ID_Actin </ci>
                          <cn type="integer"> 1 </cn>
                        </apply>
                      </apply>
                      <apply>
                        <eq/>
                        <ci> ID_Dynamin </ci>
                        <cn type="integer"> 1 </cn>
                      </apply>
                    </apply>
                    <apply>
                      <eq/>
                      <ci> ID_AP2 </ci>
                      <cn type="integer"> 1 </cn>
                    </apply>
                  </apply>
                  <apply>
                    <eq/>
                    <ci> ID_PIP2_45 </ci>
                    <cn type="integer"> 1 </cn>
                  </apply>
                </apply>
                <apply>
                  <and/>
                  <apply>
                    <eq/>
                    <ci> ID_EGFR_EGFR_TGFa_CCV </ci>
                    <cn type="integer"> 1 </cn>
                  </apply>
                  <apply>
                    <not/>
                    <apply>
                      <eq/>
                      <ci> ID_EGFR_EGFR_TGFa_End </ci>
                      <cn type="integer"> 1 </cn>
                    </apply>
                  </apply>
                </apply>
              </apply>
            </math>
                                </qual:functionTerm>
        </qual:listOfFunctionTerms>
      </qual:transition>
      <qual:transition qual:id="tr_EGFR_EGFR_TGFa_End">
        <qual:listOfInputs>
          <qual:input qual:thresholdLevel="1" qual:transitionEffect="none" qual:qualitativeSpecies="ID_EEA1" qual:id="tr_EGFR_EGFR_TGFa_End_in_65"/>
          <qual:input qual:thresholdLevel="1" qual:transitionEffect="none" qual:qualitativeSpecies="ID_EGFR_EGFR_TGFa_CCV" qual:id="tr_EGFR_EGFR_TGFa_End_in_75"/>
          <qual:input qual:thresholdLevel="1" qual:transitionEffect="none" qual:qualitativeSpecies="ID_EGFR_EGFR_TGFa_End" qual:id="tr_EGFR_EGFR_TGFa_End_in_76"/>
          <qual:input qual:thresholdLevel="1" qual:transitionEffect="none" qual:qualitativeSpecies="ID_EGFR_Free" qual:id="tr_EGFR_EGFR_TGFa_End_in_81"/>
          <qual:input qual:thresholdLevel="1" qual:transitionEffect="none" qual:qualitativeSpecies="ID_GAK" qual:id="tr_EGFR_EGFR_TGFa_End_in_134"/>
          <qual:input qual:thresholdLevel="1" qual:transitionEffect="none" qual:qualitativeSpecies="ID_Hsc70" qual:id="tr_EGFR_EGFR_TGFa_End_in_147"/>
          <qual:input qual:thresholdLevel="1" qual:transitionEffect="none" qual:qualitativeSpecies="ID_PIP3_345" qual:id="tr_EGFR_EGFR_TGFa_End_in_191"/>
          <qual:input qual:thresholdLevel="1" qual:transitionEffect="none" qual:qualitativeSpecies="ID_Rab5" qual:id="tr_EGFR_EGFR_TGFa_End_in_206"/>
          <qual:input qual:thresholdLevel="1" qual:transitionEffect="none" qual:qualitativeSpecies="ID_Rabaptin_5" qual:id="tr_EGFR_EGFR_TGFa_End_in_208"/>
        </qual:listOfInputs>
        <qual:listOfOutputs>
          <qual:output qual:transitionEffect="assignmentLevel" qual:qualitativeSpecies="ID_EGFR_EGFR_TGFa_End"/>
        </qual:listOfOutputs>
        <qual:listOfFunctionTerms>
          <qual:defaultTerm qual:resultLevel="0">
          </qual:defaultTerm>
          <qual:functionTerm qual:resultLevel="1">
            <math xmlns="http://www.w3.org/1998/Math/MathML">            
              <apply>
                <or/>
                <apply>
                  <and/>
                  <apply>
                    <and/>
                    <apply>
                      <and/>
                      <apply>
                        <and/>
                        <apply>
                          <and/>
                          <apply>
                            <and/>
                            <apply>
                              <eq/>
                              <ci> ID_EGFR_EGFR_TGFa_CCV </ci>
                              <cn type="integer"> 1 </cn>
                            </apply>
                            <apply>
                              <not/>
                              <apply>
                                <eq/>
                                <ci> ID_EGFR_Free </ci>
                                <cn type="integer"> 1 </cn>
                              </apply>
                            </apply>
                          </apply>
                          <apply>
                            <eq/>
                            <ci> ID_EEA1 </ci>
                            <cn type="integer"> 1 </cn>
                          </apply>
                        </apply>
                        <apply>
                          <eq/>
                          <ci> ID_Hsc70 </ci>
                          <cn type="integer"> 1 </cn>
                        </apply>
                      </apply>
                      <apply>
                        <eq/>
                        <ci> ID_PIP3_345 </ci>
                        <cn type="integer"> 1 </cn>
                      </apply>
                    </apply>
                    <apply>
                      <eq/>
                      <ci> ID_Rab5 </ci>
                      <cn type="integer"> 1 </cn>
                    </apply>
                  </apply>
                  <apply>
                    <or/>
                    <apply>
                      <eq/>
                      <ci> ID_GAK </ci>
                      <cn type="integer"> 1 </cn>
                    </apply>
                    <apply>
                      <eq/>
                      <ci> ID_Rabaptin_5 </ci>
                      <cn type="integer"> 1 </cn>
                    </apply>
                  </apply>
                </apply>
                <apply>
                  <and/>
                  <apply>
                    <eq/>
                    <ci> ID_EGFR_EGFR_TGFa_End </ci>
                    <cn type="integer"> 1 </cn>
                  </apply>
                  <apply>
                    <not/>
                    <apply>
                      <eq/>
                      <ci> ID_EGFR_Free </ci>
                      <cn type="integer"> 1 </cn>
                    </apply>
                  </apply>
                </apply>
              </apply>
            </math>
                                </qual:functionTerm>
        </qual:listOfFunctionTerms>
      </qual:transition>
      <qual:transition qual:id="tr_EGFR_EGFR_TGFa_PM">
        <qual:listOfInputs>
          <qual:input qual:thresholdLevel="1" qual:transitionEffect="none" qual:qualitativeSpecies="ID_EGFR_EGFR_TGFa_CCP" qual:id="tr_EGFR_EGFR_TGFa_PM_in_74"/>
          <qual:input qual:thresholdLevel="1" qual:transitionEffect="none" qual:qualitativeSpecies="ID_EGFR_EGFR_TGFa_PM" qual:id="tr_EGFR_EGFR_TGFa_PM_in_77"/>
          <qual:input qual:thresholdLevel="1" qual:transitionEffect="none" qual:qualitativeSpecies="ID_EGFR_Free" qual:id="tr_EGFR_EGFR_TGFa_PM_in_81"/>
          <qual:input qual:thresholdLevel="1" qual:transitionEffect="none" qual:qualitativeSpecies="ID_EGFR_T654" qual:id="tr_EGFR_EGFR_TGFa_PM_in_82"/>
          <qual:input qual:thresholdLevel="1" qual:transitionEffect="none" qual:qualitativeSpecies="ID_ErbB2_Free" qual:id="tr_EGFR_EGFR_TGFa_PM_in_100"/>
          <qual:input qual:thresholdLevel="1" qual:transitionEffect="none" qual:qualitativeSpecies="ID_TGFa" qual:id="tr_EGFR_EGFR_TGFa_PM_in_20"/>
        </qual:listOfInputs>
        <qual:listOfOutputs>
          <qual:output qual:transitionEffect="assignmentLevel" qual:qualitativeSpecies="ID_EGFR_EGFR_TGFa_PM"/>
        </qual:listOfOutputs>
        <qual:listOfFunctionTerms>
          <qual:defaultTerm qual:resultLevel="0">
          </qual:defaultTerm>
          <qual:functionTerm qual:resultLevel="1">
            <math xmlns="http://www.w3.org/1998/Math/MathML">            
              <apply>
                <or/>
                <apply>
                  <and/>
                  <apply>
                    <eq/>
                    <ci> ID_EGFR_EGFR_TGFa_PM </ci>
                    <cn type="integer"> 1 </cn>
                  </apply>
                  <apply>
                    <not/>
                    <apply>
                      <and/>
                      <apply>
                        <eq/>
                        <ci> ID_EGFR_EGFR_TGFa_CCP </ci>
                        <cn type="integer"> 1 </cn>
                      </apply>
                      <apply>
                        <eq/>
                        <ci> ID_ErbB2_Free </ci>
                        <cn type="integer"> 1 </cn>
                      </apply>
                    </apply>
                  </apply>
                </apply>
                <apply>
                  <and/>
                  <apply>
                    <and/>
                    <apply>
                      <and/>
                      <apply>
                        <eq/>
                        <ci> ID_EGFR_Free </ci>
                        <cn type="integer"> 1 </cn>
                      </apply>
                      <apply>
                        <not/>
                        <apply>
                          <and/>
                          <apply>
                            <eq/>
                            <ci> ID_EGFR_EGFR_TGFa_CCP </ci>
                            <cn type="integer"> 1 </cn>
                          </apply>
                          <apply>
                            <eq/>
                            <ci> ID_ErbB2_Free </ci>
                            <cn type="integer"> 1 </cn>
                          </apply>
                        </apply>
                      </apply>
                    </apply>
                    <apply>
                      <eq/>
                      <ci> ID_EGFR_T654 </ci>
                      <cn type="integer"> 0 </cn>
                    </apply>
                  </apply>
                  <apply>
                    <eq/>
                    <ci> ID_TGFa </ci>
                    <cn type="integer"> 1 </cn>
                  </apply>
                </apply>
              </apply>
            </math>
                                </qual:functionTerm>
        </qual:listOfFunctionTerms>
      </qual:transition>
      <qual:transition qual:id="tr_EGFR_ErbB2">
        <qual:listOfInputs>
          <qual:input qual:thresholdLevel="1" qual:transitionEffect="none" qual:qualitativeSpecies="ID_EGF" qual:id="tr_EGFR_ErbB2_in_6"/>
          <qual:input qual:thresholdLevel="1" qual:transitionEffect="none" qual:qualitativeSpecies="ID_EGFR_ErbB2" qual:id="tr_EGFR_ErbB2_in_78"/>
          <qual:input qual:thresholdLevel="1" qual:transitionEffect="none" qual:qualitativeSpecies="ID_EGFR_Free" qual:id="tr_EGFR_ErbB2_in_81"/>
          <qual:input qual:thresholdLevel="1" qual:transitionEffect="none" qual:qualitativeSpecies="ID_EGFR_T654" qual:id="tr_EGFR_ErbB2_in_82"/>
          <qual:input qual:thresholdLevel="1" qual:transitionEffect="none" qual:qualitativeSpecies="ID_ErbB2Deg_Contr" qual:id="tr_EGFR_ErbB2_in_9"/>
          <qual:input qual:thresholdLevel="1" qual:transitionEffect="none" qual:qualitativeSpecies="ID_ErbB2_Free" qual:id="tr_EGFR_ErbB2_in_100"/>
          <qual:input qual:thresholdLevel="1" qual:transitionEffect="none" qual:qualitativeSpecies="ID_ErbB3_Free" qual:id="tr_EGFR_ErbB2_in_109"/>
          <qual:input qual:thresholdLevel="1" qual:transitionEffect="none" qual:qualitativeSpecies="ID_NRG" qual:id="tr_EGFR_ErbB2_in_15"/>
          <qual:input qual:thresholdLevel="1" qual:transitionEffect="none" qual:qualitativeSpecies="ID_Pertuzumab" qual:id="tr_EGFR_ErbB2_in_16"/>
          <qual:input qual:thresholdLevel="1" qual:transitionEffect="none" qual:qualitativeSpecies="ID_Trastuzumab" qual:id="tr_EGFR_ErbB2_in_21"/>
        </qual:listOfInputs>
        <qual:listOfOutputs>
          <qual:output qual:transitionEffect="assignmentLevel" qual:qualitativeSpecies="ID_EGFR_ErbB2"/>
        </qual:listOfOutputs>
        <qual:listOfFunctionTerms>
          <qual:defaultTerm qual:resultLevel="0">
          </qual:defaultTerm>
          <qual:functionTerm qual:resultLevel="1">
            <math xmlns="http://www.w3.org/1998/Math/MathML">            
              <apply>
                <or/>
                <apply>
                  <or/>
                  <apply>
                    <and/>
                    <apply>
                      <and/>
                      <apply>
                        <or/>
                        <apply>
                          <and/>
                          <apply>
                            <and/>
                            <apply>
                              <and/>
                              <apply>
                                <and/>
                                <apply>
                                  <and/>
                                  <apply>
                                    <eq/>
                                    <ci> ID_EGF </ci>
                                    <cn type="integer"> 1 </cn>
                                  </apply>
                                  <apply>
                                    <not/>
                                    <apply>
                                      <and/>
                                      <apply>
                                        <and/>
                                        <apply>
                                          <and/>
                                          <apply>
                                            <eq/>
                                            <ci> ID_ErbB2Deg_Contr </ci>
                                            <cn type="integer"> 1 </cn>
                                          </apply>
                                          <apply>
                                            <eq/>
                                            <ci> ID_EGFR_ErbB2 </ci>
                                            <cn type="integer"> 1 </cn>
                                          </apply>
                                        </apply>
                                        <apply>
                                          <eq/>
                                          <ci> ID_Pertuzumab </ci>
                                          <cn type="integer"> 1 </cn>
                                        </apply>
                                      </apply>
                                      <apply>
                                        <eq/>
                                        <ci> ID_Trastuzumab </ci>
                                        <cn type="integer"> 1 </cn>
                                      </apply>
                                    </apply>
                                  </apply>
                                </apply>
                                <apply>
                                  <eq/>
                                  <ci> ID_EGFR_ErbB2 </ci>
                                  <cn type="integer"> 0 </cn>
                                </apply>
                              </apply>
                              <apply>
                                <eq/>
                                <ci> ID_EGFR_ErbB2 </ci>
                                <cn type="integer"> 0 </cn>
                              </apply>
                            </apply>
                            <apply>
                              <eq/>
                              <ci> ID_EGFR_T654 </ci>
                              <cn type="integer"> 0 </cn>
                            </apply>
                          </apply>
                          <apply>
                            <eq/>
                            <ci> ID_ErbB3_Free </ci>
                            <cn type="integer"> 0 </cn>
                          </apply>
                        </apply>
                        <apply>
                          <eq/>
                          <ci> ID_NRG </ci>
                          <cn type="integer"> 0 </cn>
                        </apply>
                      </apply>
                      <apply>
                        <eq/>
                        <ci> ID_EGFR_Free </ci>
                        <cn type="integer"> 1 </cn>
                      </apply>
                    </apply>
                    <apply>
                      <eq/>
                      <ci> ID_ErbB2_Free </ci>
                      <cn type="integer"> 1 </cn>
                    </apply>
                  </apply>
                  <apply>
                    <and/>
                    <apply>
                      <eq/>
                      <ci> ID_EGFR_ErbB2 </ci>
                      <cn type="integer"> 1 </cn>
                    </apply>
                    <apply>
                      <not/>
                      <apply>
                        <and/>
                        <apply>
                          <and/>
                          <apply>
                            <and/>
                            <apply>
                              <eq/>
                              <ci> ID_ErbB2Deg_Contr </ci>
                              <cn type="integer"> 1 </cn>
                            </apply>
                            <apply>
                              <eq/>
                              <ci> ID_EGFR_ErbB2 </ci>
                              <cn type="integer"> 1 </cn>
                            </apply>
                          </apply>
                          <apply>
                            <eq/>
                            <ci> ID_Pertuzumab </ci>
                            <cn type="integer"> 1 </cn>
                          </apply>
                        </apply>
                        <apply>
                          <eq/>
                          <ci> ID_Trastuzumab </ci>
                          <cn type="integer"> 1 </cn>
                        </apply>
                      </apply>
                    </apply>
                  </apply>
                </apply>
                <apply>
                  <and/>
                  <apply>
                    <and/>
                    <apply>
                      <eq/>
                      <ci> ID_Pertuzumab </ci>
                      <cn type="integer"> 1 </cn>
                    </apply>
                    <apply>
                      <not/>
                      <apply>
                        <and/>
                        <apply>
                          <and/>
                          <apply>
                            <and/>
                            <apply>
                              <eq/>
                              <ci> ID_ErbB2Deg_Contr </ci>
                              <cn type="integer"> 1 </cn>
                            </apply>
                            <apply>
                              <eq/>
                              <ci> ID_EGFR_ErbB2 </ci>
                              <cn type="integer"> 1 </cn>
                            </apply>
                          </apply>
                          <apply>
                            <eq/>
                            <ci> ID_Pertuzumab </ci>
                            <cn type="integer"> 1 </cn>
                          </apply>
                        </apply>
                        <apply>
                          <eq/>
                          <ci> ID_Trastuzumab </ci>
                          <cn type="integer"> 1 </cn>
                        </apply>
                      </apply>
                    </apply>
                  </apply>
                  <apply>
                    <eq/>
                    <ci> ID_EGFR_ErbB2 </ci>
                    <cn type="integer"> 1 </cn>
                  </apply>
                </apply>
              </apply>
            </math>
                                </qual:functionTerm>
        </qual:listOfFunctionTerms>
      </qual:transition>
      <qual:transition qual:id="tr_EGFR_ErbB3">
        <qual:listOfInputs>
          <qual:input qual:thresholdLevel="1" qual:transitionEffect="none" qual:qualitativeSpecies="ID_EGF" qual:id="tr_EGFR_ErbB3_in_6"/>
          <qual:input qual:thresholdLevel="1" qual:transitionEffect="none" qual:qualitativeSpecies="ID_EGFR_Free" qual:id="tr_EGFR_ErbB3_in_81"/>
          <qual:input qual:thresholdLevel="1" qual:transitionEffect="none" qual:qualitativeSpecies="ID_EGFR_T654" qual:id="tr_EGFR_ErbB3_in_82"/>
          <qual:input qual:thresholdLevel="1" qual:transitionEffect="none" qual:qualitativeSpecies="ID_ErbB2_Free" qual:id="tr_EGFR_ErbB3_in_100"/>
          <qual:input qual:thresholdLevel="1" qual:transitionEffect="none" qual:qualitativeSpecies="ID_ErbB3_Free" qual:id="tr_EGFR_ErbB3_in_109"/>
          <qual:input qual:thresholdLevel="1" qual:transitionEffect="none" qual:qualitativeSpecies="ID_NRG" qual:id="tr_EGFR_ErbB3_in_15"/>
        </qual:listOfInputs>
        <qual:listOfOutputs>
          <qual:output qual:transitionEffect="assignmentLevel" qual:qualitativeSpecies="ID_EGFR_ErbB3"/>
        </qual:listOfOutputs>
        <qual:listOfFunctionTerms>
          <qual:defaultTerm qual:resultLevel="0">
          </qual:defaultTerm>
          <qual:functionTerm qual:resultLevel="1">
            <math xmlns="http://www.w3.org/1998/Math/MathML">            
              <apply>
                <and/>
                <apply>
                  <and/>
                  <apply>
                    <and/>
                    <apply>
                      <and/>
                      <apply>
                        <and/>
                        <apply>
                          <eq/>
                          <ci> ID_EGF </ci>
                          <cn type="integer"> 1 </cn>
                        </apply>
                        <apply>
                          <eq/>
                          <ci> ID_EGFR_T654 </ci>
                          <cn type="integer"> 0 </cn>
                        </apply>
                      </apply>
                      <apply>
                        <eq/>
                        <ci> ID_ErbB2_Free </ci>
                        <cn type="integer"> 0 </cn>
                      </apply>
                    </apply>
                    <apply>
                      <eq/>
                      <ci> ID_EGFR_Free </ci>
                      <cn type="integer"> 1 </cn>
                    </apply>
                  </apply>
                  <apply>
                    <eq/>
                    <ci> ID_ErbB3_Free </ci>
                    <cn type="integer"> 1 </cn>
                  </apply>
                </apply>
                <apply>
                  <eq/>
                  <ci> ID_NRG </ci>
                  <cn type="integer"> 1 </cn>
                </apply>
              </apply>
            </math>
                                </qual:functionTerm>
        </qual:listOfFunctionTerms>
      </qual:transition>
      <qual:transition qual:id="tr_EGFR_ErbB4">
        <qual:listOfInputs>
          <qual:input qual:thresholdLevel="1" qual:transitionEffect="none" qual:qualitativeSpecies="ID_EGF" qual:id="tr_EGFR_ErbB4_in_6"/>
          <qual:input qual:thresholdLevel="1" qual:transitionEffect="none" qual:qualitativeSpecies="ID_EGFR_Free" qual:id="tr_EGFR_ErbB4_in_81"/>
          <qual:input qual:thresholdLevel="1" qual:transitionEffect="none" qual:qualitativeSpecies="ID_EGFR_T654" qual:id="tr_EGFR_ErbB4_in_82"/>
          <qual:input qual:thresholdLevel="1" qual:transitionEffect="none" qual:qualitativeSpecies="ID_ErbB2_Free" qual:id="tr_EGFR_ErbB4_in_100"/>
          <qual:input qual:thresholdLevel="1" qual:transitionEffect="none" qual:qualitativeSpecies="ID_ErbB3_Free" qual:id="tr_EGFR_ErbB4_in_109"/>
          <qual:input qual:thresholdLevel="1" qual:transitionEffect="none" qual:qualitativeSpecies="ID_ErbB4_Free" qual:id="tr_EGFR_ErbB4_in_120"/>
          <qual:input qual:thresholdLevel="1" qual:transitionEffect="none" qual:qualitativeSpecies="ID_NRG" qual:id="tr_EGFR_ErbB4_in_15"/>
        </qual:listOfInputs>
        <qual:listOfOutputs>
          <qual:output qual:transitionEffect="assignmentLevel" qual:qualitativeSpecies="ID_EGFR_ErbB4"/>
        </qual:listOfOutputs>
        <qual:listOfFunctionTerms>
          <qual:defaultTerm qual:resultLevel="0">
          </qual:defaultTerm>
          <qual:functionTerm qual:resultLevel="1">
            <math xmlns="http://www.w3.org/1998/Math/MathML">            
              <apply>
                <and/>
                <apply>
                  <and/>
                  <apply>
                    <and/>
                    <apply>
                      <and/>
                      <apply>
                        <and/>
                        <apply>
                          <and/>
                          <apply>
                            <eq/>
                            <ci> ID_EGF </ci>
                            <cn type="integer"> 1 </cn>
                          </apply>
                          <apply>
                            <eq/>
                            <ci> ID_EGFR_T654 </ci>
                            <cn type="integer"> 0 </cn>
                          </apply>
                        </apply>
                        <apply>
                          <eq/>
                          <ci> ID_ErbB2_Free </ci>
                          <cn type="integer"> 0 </cn>
                        </apply>
                      </apply>
                      <apply>
                        <eq/>
                        <ci> ID_ErbB3_Free </ci>
                        <cn type="integer"> 0 </cn>
                      </apply>
                    </apply>
                    <apply>
                      <eq/>
                      <ci> ID_NRG </ci>
                      <cn type="integer"> 1 </cn>
                    </apply>
                  </apply>
                  <apply>
                    <eq/>
                    <ci> ID_EGFR_Free </ci>
                    <cn type="integer"> 1 </cn>
                  </apply>
                </apply>
                <apply>
                  <eq/>
                  <ci> ID_ErbB4_Free </ci>
                  <cn type="integer"> 1 </cn>
                </apply>
              </apply>
            </math>
                                </qual:functionTerm>
        </qual:listOfFunctionTerms>
      </qual:transition>
      <qual:transition qual:id="tr_EGFR_Free">
        <qual:listOfInputs>
          <qual:input qual:thresholdLevel="1" qual:transitionEffect="none" qual:qualitativeSpecies="ID_EGFR_Contr" qual:id="tr_EGFR_Free_in_7"/>
          <qual:input qual:thresholdLevel="1" qual:transitionEffect="none" qual:qualitativeSpecies="ID_EGFR_EGFR" qual:id="tr_EGFR_Free_in_66"/>
          <qual:input qual:thresholdLevel="1" qual:transitionEffect="none" qual:qualitativeSpecies="ID_EGFR_EGFR_EGF_PM" qual:id="tr_EGFR_Free_in_72"/>
          <qual:input qual:thresholdLevel="1" qual:transitionEffect="none" qual:qualitativeSpecies="ID_EGFR_EGFR_TGFa_End" qual:id="tr_EGFR_Free_in_76"/>
          <qual:input qual:thresholdLevel="1" qual:transitionEffect="none" qual:qualitativeSpecies="ID_EGFR_EGFR_TGFa_PM" qual:id="tr_EGFR_Free_in_77"/>
          <qual:input qual:thresholdLevel="1" qual:transitionEffect="none" qual:qualitativeSpecies="ID_EGFR_ErbB2" qual:id="tr_EGFR_Free_in_78"/>
          <qual:input qual:thresholdLevel="1" qual:transitionEffect="none" qual:qualitativeSpecies="ID_EGFR_ErbB3" qual:id="tr_EGFR_Free_in_79"/>
          <qual:input qual:thresholdLevel="1" qual:transitionEffect="none" qual:qualitativeSpecies="ID_EGFR_Free" qual:id="tr_EGFR_Free_in_81"/>
        </qual:listOfInputs>
        <qual:listOfOutputs>
          <qual:output qual:transitionEffect="assignmentLevel" qual:qualitativeSpecies="ID_EGFR_Free"/>
        </qual:listOfOutputs>
        <qual:listOfFunctionTerms>
          <qual:defaultTerm qual:resultLevel="0">
          </qual:defaultTerm>
          <qual:functionTerm qual:resultLevel="1">
            <math xmlns="http://www.w3.org/1998/Math/MathML">            
              <apply>
                <or/>
                <apply>
                  <or/>
                  <apply>
                    <and/>
                    <apply>
                      <eq/>
                      <ci> ID_EGFR_Contr </ci>
                      <cn type="integer"> 1 </cn>
                    </apply>
                    <apply>
                      <not/>
                      <apply>
                        <or/>
                        <apply>
                          <or/>
                          <apply>
                            <or/>
                            <apply>
                              <or/>
                              <apply>
                                <and/>
                                <apply>
                                  <eq/>
                                  <ci> ID_EGFR_Free </ci>
                                  <cn type="integer"> 1 </cn>
                                </apply>
                                <apply>
                                  <eq/>
                                  <ci> ID_EGFR_EGFR </ci>
                                  <cn type="integer"> 1 </cn>
                                </apply>
                              </apply>
                              <apply>
                                <eq/>
                                <ci> ID_EGFR_EGFR_EGF_PM </ci>
                                <cn type="integer"> 1 </cn>
                              </apply>
                            </apply>
                            <apply>
                              <eq/>
                              <ci> ID_EGFR_EGFR_TGFa_PM </ci>
                              <cn type="integer"> 1 </cn>
                            </apply>
                          </apply>
                          <apply>
                            <eq/>
                            <ci> ID_EGFR_ErbB2 </ci>
                            <cn type="integer"> 1 </cn>
                          </apply>
                        </apply>
                        <apply>
                          <eq/>
                          <ci> ID_EGFR_ErbB3 </ci>
                          <cn type="integer"> 1 </cn>
                        </apply>
                      </apply>
                    </apply>
                  </apply>
                  <apply>
                    <and/>
                    <apply>
                      <eq/>
                      <ci> ID_EGFR_EGFR_TGFa_End </ci>
                      <cn type="integer"> 1 </cn>
                    </apply>
                    <apply>
                      <not/>
                      <apply>
                        <or/>
                        <apply>
                          <or/>
                          <apply>
                            <or/>
                            <apply>
                              <or/>
                              <apply>
                                <and/>
                                <apply>
                                  <eq/>
                                  <ci> ID_EGFR_Free </ci>
                                  <cn type="integer"> 1 </cn>
                                </apply>
                                <apply>
                                  <eq/>
                                  <ci> ID_EGFR_EGFR </ci>
                                  <cn type="integer"> 1 </cn>
                                </apply>
                              </apply>
                              <apply>
                                <eq/>
                                <ci> ID_EGFR_EGFR_EGF_PM </ci>
                                <cn type="integer"> 1 </cn>
                              </apply>
                            </apply>
                            <apply>
                              <eq/>
                              <ci> ID_EGFR_EGFR_TGFa_PM </ci>
                              <cn type="integer"> 1 </cn>
                            </apply>
                          </apply>
                          <apply>
                            <eq/>
                            <ci> ID_EGFR_ErbB2 </ci>
                            <cn type="integer"> 1 </cn>
                          </apply>
                        </apply>
                        <apply>
                          <eq/>
                          <ci> ID_EGFR_ErbB3 </ci>
                          <cn type="integer"> 1 </cn>
                        </apply>
                      </apply>
                    </apply>
                  </apply>
                </apply>
                <apply>
                  <and/>
                  <apply>
                    <eq/>
                    <ci> ID_EGFR_Free </ci>
                    <cn type="integer"> 1 </cn>
                  </apply>
                  <apply>
                    <not/>
                    <apply>
                      <or/>
                      <apply>
                        <or/>
                        <apply>
                          <or/>
                          <apply>
                            <or/>
                            <apply>
                              <and/>
                              <apply>
                                <eq/>
                                <ci> ID_EGFR_Free </ci>
                                <cn type="integer"> 1 </cn>
                              </apply>
                              <apply>
                                <eq/>
                                <ci> ID_EGFR_EGFR </ci>
                                <cn type="integer"> 1 </cn>
                              </apply>
                            </apply>
                            <apply>
                              <eq/>
                              <ci> ID_EGFR_EGFR_EGF_PM </ci>
                              <cn type="integer"> 1 </cn>
                            </apply>
                          </apply>
                          <apply>
                            <eq/>
                            <ci> ID_EGFR_EGFR_TGFa_PM </ci>
                            <cn type="integer"> 1 </cn>
                          </apply>
                        </apply>
                        <apply>
                          <eq/>
                          <ci> ID_EGFR_ErbB2 </ci>
                          <cn type="integer"> 1 </cn>
                        </apply>
                      </apply>
                      <apply>
                        <eq/>
                        <ci> ID_EGFR_ErbB3 </ci>
                        <cn type="integer"> 1 </cn>
                      </apply>
                    </apply>
                  </apply>
                </apply>
              </apply>
            </math>
                                </qual:functionTerm>
        </qual:listOfFunctionTerms>
      </qual:transition>
      <qual:transition qual:id="tr_EGFR_T654">
        <qual:listOfInputs>
          <qual:input qual:thresholdLevel="1" qual:transitionEffect="none" qual:qualitativeSpecies="ID_PKC" qual:id="tr_EGFR_T654_in_195"/>
        </qual:listOfInputs>
        <qual:listOfOutputs>
          <qual:output qual:transitionEffect="assignmentLevel" qual:qualitativeSpecies="ID_EGFR_T654"/>
        </qual:listOfOutputs>
        <qual:listOfFunctionTerms>
          <qual:defaultTerm qual:resultLevel="0">
          </qual:defaultTerm>
          <qual:functionTerm qual:resultLevel="1">
            <math xmlns="http://www.w3.org/1998/Math/MathML">            
              <apply>
                <eq/>
                <ci> ID_PKC </ci>
                <cn type="integer"> 1 </cn>
              </apply>
            </math>
                                </qual:functionTerm>
        </qual:listOfFunctionTerms>
      </qual:transition>
      <qual:transition qual:id="tr_EGFR_T669">
        <qual:listOfInputs>
          <qual:input qual:thresholdLevel="1" qual:transitionEffect="none" qual:qualitativeSpecies="ID_Erk" qual:id="tr_EGFR_T669_in_124"/>
        </qual:listOfInputs>
        <qual:listOfOutputs>
          <qual:output qual:transitionEffect="assignmentLevel" qual:qualitativeSpecies="ID_EGFR_T669"/>
        </qual:listOfOutputs>
        <qual:listOfFunctionTerms>
          <qual:defaultTerm qual:resultLevel="0">
          </qual:defaultTerm>
          <qual:functionTerm qual:resultLevel="1">
            <math xmlns="http://www.w3.org/1998/Math/MathML">            
              <apply>
                <eq/>
                <ci> ID_Erk </ci>
                <cn type="integer"> 1 </cn>
              </apply>
            </math>
                                </qual:functionTerm>
        </qual:listOfFunctionTerms>
      </qual:transition>
      <qual:transition qual:id="tr_EGFR_Ub">
        <qual:listOfInputs>
          <qual:input qual:thresholdLevel="1" qual:transitionEffect="none" qual:qualitativeSpecies="ID_Cbl_RTK" qual:id="tr_EGFR_Ub_in_51"/>
          <qual:input qual:thresholdLevel="1" qual:transitionEffect="none" qual:qualitativeSpecies="ID_EGFR_EGFR_EGF_CCP" qual:id="tr_EGFR_Ub_in_67"/>
          <qual:input qual:thresholdLevel="1" qual:transitionEffect="none" qual:qualitativeSpecies="ID_EGFR_EGFR_EGF_PM" qual:id="tr_EGFR_Ub_in_72"/>
          <qual:input qual:thresholdLevel="1" qual:transitionEffect="none" qual:qualitativeSpecies="ID_EGFR_EGFR_TGFa_CCP" qual:id="tr_EGFR_Ub_in_74"/>
          <qual:input qual:thresholdLevel="1" qual:transitionEffect="none" qual:qualitativeSpecies="ID_EGFR_EGFR_TGFa_PM" qual:id="tr_EGFR_Ub_in_77"/>
        </qual:listOfInputs>
        <qual:listOfOutputs>
          <qual:output qual:transitionEffect="assignmentLevel" qual:qualitativeSpecies="ID_EGFR_Ub"/>
        </qual:listOfOutputs>
        <qual:listOfFunctionTerms>
          <qual:defaultTerm qual:resultLevel="0">
          </qual:defaultTerm>
          <qual:functionTerm qual:resultLevel="1">
            <math xmlns="http://www.w3.org/1998/Math/MathML">            
              <apply>
                <or/>
                <apply>
                  <and/>
                  <apply>
                    <and/>
                    <apply>
                      <eq/>
                      <ci> ID_EGFR_EGFR_EGF_PM </ci>
                      <cn type="integer"> 1 </cn>
                    </apply>
                    <apply>
                      <not/>
                      <apply>
                        <and/>
                        <apply>
                          <eq/>
                          <ci> ID_EGFR_EGFR_EGF_CCP </ci>
                          <cn type="integer"> 1 </cn>
                        </apply>
                        <apply>
                          <eq/>
                          <ci> ID_EGFR_EGFR_TGFa_CCP </ci>
                          <cn type="integer"> 1 </cn>
                        </apply>
                      </apply>
                    </apply>
                  </apply>
                  <apply>
                    <eq/>
                    <ci> ID_Cbl_RTK </ci>
                    <cn type="integer"> 1 </cn>
                  </apply>
                </apply>
                <apply>
                  <and/>
                  <apply>
                    <and/>
                    <apply>
                      <eq/>
                      <ci> ID_EGFR_EGFR_TGFa_PM </ci>
                      <cn type="integer"> 1 </cn>
                    </apply>
                    <apply>
                      <not/>
                      <apply>
                        <and/>
                        <apply>
                          <eq/>
                          <ci> ID_EGFR_EGFR_EGF_CCP </ci>
                          <cn type="integer"> 1 </cn>
                        </apply>
                        <apply>
                          <eq/>
                          <ci> ID_EGFR_EGFR_TGFa_CCP </ci>
                          <cn type="integer"> 1 </cn>
                        </apply>
                      </apply>
                    </apply>
                  </apply>
                  <apply>
                    <eq/>
                    <ci> ID_Cbl_RTK </ci>
                    <cn type="integer"> 1 </cn>
                  </apply>
                </apply>
              </apply>
            </math>
                                </qual:functionTerm>
        </qual:listOfFunctionTerms>
      </qual:transition>
      <qual:transition qual:id="tr_EGFR_Y1045">
        <qual:listOfInputs>
          <qual:input qual:thresholdLevel="1" qual:transitionEffect="none" qual:qualitativeSpecies="ID_EGFR_EGFR" qual:id="tr_EGFR_Y1045_in_66"/>
          <qual:input qual:thresholdLevel="1" qual:transitionEffect="none" qual:qualitativeSpecies="ID_EGFR_EGFR_EGF_PM" qual:id="tr_EGFR_Y1045_in_72"/>
          <qual:input qual:thresholdLevel="1" qual:transitionEffect="none" qual:qualitativeSpecies="ID_EGFR_EGFR_TGFa_PM" qual:id="tr_EGFR_Y1045_in_77"/>
          <qual:input qual:thresholdLevel="1" qual:transitionEffect="none" qual:qualitativeSpecies="ID_EGFR_ErbB2" qual:id="tr_EGFR_Y1045_in_78"/>
          <qual:input qual:thresholdLevel="1" qual:transitionEffect="none" qual:qualitativeSpecies="ID_EGFR_ErbB3" qual:id="tr_EGFR_Y1045_in_79"/>
          <qual:input qual:thresholdLevel="1" qual:transitionEffect="none" qual:qualitativeSpecies="ID_EGFR_ErbB4" qual:id="tr_EGFR_Y1045_in_80"/>
        </qual:listOfInputs>
        <qual:listOfOutputs>
          <qual:output qual:transitionEffect="assignmentLevel" qual:qualitativeSpecies="ID_EGFR_Y1045"/>
        </qual:listOfOutputs>
        <qual:listOfFunctionTerms>
          <qual:defaultTerm qual:resultLevel="0">
          </qual:defaultTerm>
          <qual:functionTerm qual:resultLevel="1">
            <math xmlns="http://www.w3.org/1998/Math/MathML">            
              <apply>
                <or/>
                <apply>
                  <or/>
                  <apply>
                    <or/>
                    <apply>
                      <or/>
                      <apply>
                        <or/>
                        <apply>
                          <eq/>
                          <ci> ID_EGFR_EGFR </ci>
                          <cn type="integer"> 1 </cn>
                        </apply>
                        <apply>
                          <eq/>
                          <ci> ID_EGFR_EGFR_EGF_PM </ci>
                          <cn type="integer"> 1 </cn>
                        </apply>
                      </apply>
                      <apply>
                        <eq/>
                        <ci> ID_EGFR_EGFR_TGFa_PM </ci>
                        <cn type="integer"> 1 </cn>
                      </apply>
                    </apply>
                    <apply>
                      <eq/>
                      <ci> ID_EGFR_ErbB2 </ci>
                      <cn type="integer"> 1 </cn>
                    </apply>
                  </apply>
                  <apply>
                    <eq/>
                    <ci> ID_EGFR_ErbB3 </ci>
                    <cn type="integer"> 1 </cn>
                  </apply>
                </apply>
                <apply>
                  <eq/>
                  <ci> ID_EGFR_ErbB4 </ci>
                  <cn type="integer"> 1 </cn>
                </apply>
              </apply>
            </math>
                                </qual:functionTerm>
        </qual:listOfFunctionTerms>
      </qual:transition>
      <qual:transition qual:id="tr_EGFR_Y1068">
        <qual:listOfInputs>
          <qual:input qual:thresholdLevel="1" qual:transitionEffect="none" qual:qualitativeSpecies="ID_EGFR_EGFR" qual:id="tr_EGFR_Y1068_in_66"/>
          <qual:input qual:thresholdLevel="1" qual:transitionEffect="none" qual:qualitativeSpecies="ID_EGFR_EGFR_EGF_PM" qual:id="tr_EGFR_Y1068_in_72"/>
          <qual:input qual:thresholdLevel="1" qual:transitionEffect="none" qual:qualitativeSpecies="ID_EGFR_EGFR_TGFa_PM" qual:id="tr_EGFR_Y1068_in_77"/>
          <qual:input qual:thresholdLevel="1" qual:transitionEffect="none" qual:qualitativeSpecies="ID_EGFR_ErbB2" qual:id="tr_EGFR_Y1068_in_78"/>
          <qual:input qual:thresholdLevel="1" qual:transitionEffect="none" qual:qualitativeSpecies="ID_EGFR_ErbB3" qual:id="tr_EGFR_Y1068_in_79"/>
          <qual:input qual:thresholdLevel="1" qual:transitionEffect="none" qual:qualitativeSpecies="ID_EGFR_ErbB4" qual:id="tr_EGFR_Y1068_in_80"/>
        </qual:listOfInputs>
        <qual:listOfOutputs>
          <qual:output qual:transitionEffect="assignmentLevel" qual:qualitativeSpecies="ID_EGFR_Y1068"/>
        </qual:listOfOutputs>
        <qual:listOfFunctionTerms>
          <qual:defaultTerm qual:resultLevel="0">
          </qual:defaultTerm>
          <qual:functionTerm qual:resultLevel="1">
            <math xmlns="http://www.w3.org/1998/Math/MathML">            
              <apply>
                <or/>
                <apply>
                  <or/>
                  <apply>
                    <or/>
                    <apply>
                      <or/>
                      <apply>
                        <or/>
                        <apply>
                          <eq/>
                          <ci> ID_EGFR_EGFR </ci>
                          <cn type="integer"> 1 </cn>
                        </apply>
                        <apply>
                          <eq/>
                          <ci> ID_EGFR_EGFR_EGF_PM </ci>
                          <cn type="integer"> 1 </cn>
                        </apply>
                      </apply>
                      <apply>
                        <eq/>
                        <ci> ID_EGFR_EGFR_TGFa_PM </ci>
                        <cn type="integer"> 1 </cn>
                      </apply>
                    </apply>
                    <apply>
                      <eq/>
                      <ci> ID_EGFR_ErbB2 </ci>
                      <cn type="integer"> 1 </cn>
                    </apply>
                  </apply>
                  <apply>
                    <eq/>
                    <ci> ID_EGFR_ErbB3 </ci>
                    <cn type="integer"> 1 </cn>
                  </apply>
                </apply>
                <apply>
                  <eq/>
                  <ci> ID_EGFR_ErbB4 </ci>
                  <cn type="integer"> 1 </cn>
                </apply>
              </apply>
            </math>
                                </qual:functionTerm>
        </qual:listOfFunctionTerms>
      </qual:transition>
      <qual:transition qual:id="tr_EGFR_Y1086">
        <qual:listOfInputs>
          <qual:input qual:thresholdLevel="1" qual:transitionEffect="none" qual:qualitativeSpecies="ID_EGFR_EGFR" qual:id="tr_EGFR_Y1086_in_66"/>
          <qual:input qual:thresholdLevel="1" qual:transitionEffect="none" qual:qualitativeSpecies="ID_EGFR_EGFR_EGF_PM" qual:id="tr_EGFR_Y1086_in_72"/>
          <qual:input qual:thresholdLevel="1" qual:transitionEffect="none" qual:qualitativeSpecies="ID_EGFR_EGFR_TGFa_PM" qual:id="tr_EGFR_Y1086_in_77"/>
          <qual:input qual:thresholdLevel="1" qual:transitionEffect="none" qual:qualitativeSpecies="ID_EGFR_ErbB2" qual:id="tr_EGFR_Y1086_in_78"/>
          <qual:input qual:thresholdLevel="1" qual:transitionEffect="none" qual:qualitativeSpecies="ID_EGFR_ErbB3" qual:id="tr_EGFR_Y1086_in_79"/>
          <qual:input qual:thresholdLevel="1" qual:transitionEffect="none" qual:qualitativeSpecies="ID_EGFR_ErbB4" qual:id="tr_EGFR_Y1086_in_80"/>
        </qual:listOfInputs>
        <qual:listOfOutputs>
          <qual:output qual:transitionEffect="assignmentLevel" qual:qualitativeSpecies="ID_EGFR_Y1086"/>
        </qual:listOfOutputs>
        <qual:listOfFunctionTerms>
          <qual:defaultTerm qual:resultLevel="0">
          </qual:defaultTerm>
          <qual:functionTerm qual:resultLevel="1">
            <math xmlns="http://www.w3.org/1998/Math/MathML">            
              <apply>
                <or/>
                <apply>
                  <or/>
                  <apply>
                    <or/>
                    <apply>
                      <or/>
                      <apply>
                        <or/>
                        <apply>
                          <eq/>
                          <ci> ID_EGFR_EGFR </ci>
                          <cn type="integer"> 1 </cn>
                        </apply>
                        <apply>
                          <eq/>
                          <ci> ID_EGFR_EGFR_EGF_PM </ci>
                          <cn type="integer"> 1 </cn>
                        </apply>
                      </apply>
                      <apply>
                        <eq/>
                        <ci> ID_EGFR_EGFR_TGFa_PM </ci>
                        <cn type="integer"> 1 </cn>
                      </apply>
                    </apply>
                    <apply>
                      <eq/>
                      <ci> ID_EGFR_ErbB2 </ci>
                      <cn type="integer"> 1 </cn>
                    </apply>
                  </apply>
                  <apply>
                    <eq/>
                    <ci> ID_EGFR_ErbB3 </ci>
                    <cn type="integer"> 1 </cn>
                  </apply>
                </apply>
                <apply>
                  <eq/>
                  <ci> ID_EGFR_ErbB4 </ci>
                  <cn type="integer"> 1 </cn>
                </apply>
              </apply>
            </math>
                                </qual:functionTerm>
        </qual:listOfFunctionTerms>
      </qual:transition>
      <qual:transition qual:id="tr_EGFR_Y1101">
        <qual:listOfInputs>
          <qual:input qual:thresholdLevel="1" qual:transitionEffect="none" qual:qualitativeSpecies="ID_Src" qual:id="tr_EGFR_Y1101_in_234"/>
        </qual:listOfInputs>
        <qual:listOfOutputs>
          <qual:output qual:transitionEffect="assignmentLevel" qual:qualitativeSpecies="ID_EGFR_Y1101"/>
        </qual:listOfOutputs>
        <qual:listOfFunctionTerms>
          <qual:defaultTerm qual:resultLevel="0">
          </qual:defaultTerm>
          <qual:functionTerm qual:resultLevel="1">
            <math xmlns="http://www.w3.org/1998/Math/MathML">            
              <apply>
                <eq/>
                <ci> ID_Src </ci>
                <cn type="integer"> 1 </cn>
              </apply>
            </math>
                                </qual:functionTerm>
        </qual:listOfFunctionTerms>
      </qual:transition>
      <qual:transition qual:id="tr_EGFR_Y1148">
        <qual:listOfInputs>
          <qual:input qual:thresholdLevel="1" qual:transitionEffect="none" qual:qualitativeSpecies="ID_EGFR_EGFR" qual:id="tr_EGFR_Y1148_in_66"/>
          <qual:input qual:thresholdLevel="1" qual:transitionEffect="none" qual:qualitativeSpecies="ID_EGFR_EGFR_EGF_PM" qual:id="tr_EGFR_Y1148_in_72"/>
          <qual:input qual:thresholdLevel="1" qual:transitionEffect="none" qual:qualitativeSpecies="ID_EGFR_EGFR_TGFa_PM" qual:id="tr_EGFR_Y1148_in_77"/>
          <qual:input qual:thresholdLevel="1" qual:transitionEffect="none" qual:qualitativeSpecies="ID_EGFR_ErbB2" qual:id="tr_EGFR_Y1148_in_78"/>
          <qual:input qual:thresholdLevel="1" qual:transitionEffect="none" qual:qualitativeSpecies="ID_EGFR_ErbB3" qual:id="tr_EGFR_Y1148_in_79"/>
          <qual:input qual:thresholdLevel="1" qual:transitionEffect="none" qual:qualitativeSpecies="ID_EGFR_ErbB4" qual:id="tr_EGFR_Y1148_in_80"/>
        </qual:listOfInputs>
        <qual:listOfOutputs>
          <qual:output qual:transitionEffect="assignmentLevel" qual:qualitativeSpecies="ID_EGFR_Y1148"/>
        </qual:listOfOutputs>
        <qual:listOfFunctionTerms>
          <qual:defaultTerm qual:resultLevel="0">
          </qual:defaultTerm>
          <qual:functionTerm qual:resultLevel="1">
            <math xmlns="http://www.w3.org/1998/Math/MathML">            
              <apply>
                <or/>
                <apply>
                  <or/>
                  <apply>
                    <or/>
                    <apply>
                      <or/>
                      <apply>
                        <or/>
                        <apply>
                          <eq/>
                          <ci> ID_EGFR_EGFR </ci>
                          <cn type="integer"> 1 </cn>
                        </apply>
                        <apply>
                          <eq/>
                          <ci> ID_EGFR_EGFR_EGF_PM </ci>
                          <cn type="integer"> 1 </cn>
                        </apply>
                      </apply>
                      <apply>
                        <eq/>
                        <ci> ID_EGFR_EGFR_TGFa_PM </ci>
                        <cn type="integer"> 1 </cn>
                      </apply>
                    </apply>
                    <apply>
                      <eq/>
                      <ci> ID_EGFR_ErbB2 </ci>
                      <cn type="integer"> 1 </cn>
                    </apply>
                  </apply>
                  <apply>
                    <eq/>
                    <ci> ID_EGFR_ErbB3 </ci>
                    <cn type="integer"> 1 </cn>
                  </apply>
                </apply>
                <apply>
                  <eq/>
                  <ci> ID_EGFR_ErbB4 </ci>
                  <cn type="integer"> 1 </cn>
                </apply>
              </apply>
            </math>
                                </qual:functionTerm>
        </qual:listOfFunctionTerms>
      </qual:transition>
      <qual:transition qual:id="tr_EGFR_Y1173">
        <qual:listOfInputs>
          <qual:input qual:thresholdLevel="1" qual:transitionEffect="none" qual:qualitativeSpecies="ID_EGFR_EGFR" qual:id="tr_EGFR_Y1173_in_66"/>
          <qual:input qual:thresholdLevel="1" qual:transitionEffect="none" qual:qualitativeSpecies="ID_EGFR_EGFR_EGF_PM" qual:id="tr_EGFR_Y1173_in_72"/>
          <qual:input qual:thresholdLevel="1" qual:transitionEffect="none" qual:qualitativeSpecies="ID_EGFR_EGFR_TGFa_PM" qual:id="tr_EGFR_Y1173_in_77"/>
          <qual:input qual:thresholdLevel="1" qual:transitionEffect="none" qual:qualitativeSpecies="ID_EGFR_ErbB2" qual:id="tr_EGFR_Y1173_in_78"/>
          <qual:input qual:thresholdLevel="1" qual:transitionEffect="none" qual:qualitativeSpecies="ID_EGFR_ErbB3" qual:id="tr_EGFR_Y1173_in_79"/>
          <qual:input qual:thresholdLevel="1" qual:transitionEffect="none" qual:qualitativeSpecies="ID_EGFR_ErbB4" qual:id="tr_EGFR_Y1173_in_80"/>
        </qual:listOfInputs>
        <qual:listOfOutputs>
          <qual:output qual:transitionEffect="assignmentLevel" qual:qualitativeSpecies="ID_EGFR_Y1173"/>
        </qual:listOfOutputs>
        <qual:listOfFunctionTerms>
          <qual:defaultTerm qual:resultLevel="0">
          </qual:defaultTerm>
          <qual:functionTerm qual:resultLevel="1">
            <math xmlns="http://www.w3.org/1998/Math/MathML">            
              <apply>
                <or/>
                <apply>
                  <or/>
                  <apply>
                    <or/>
                    <apply>
                      <or/>
                      <apply>
                        <or/>
                        <apply>
                          <eq/>
                          <ci> ID_EGFR_EGFR </ci>
                          <cn type="integer"> 1 </cn>
                        </apply>
                        <apply>
                          <eq/>
                          <ci> ID_EGFR_EGFR_EGF_PM </ci>
                          <cn type="integer"> 1 </cn>
                        </apply>
                      </apply>
                      <apply>
                        <eq/>
                        <ci> ID_EGFR_EGFR_TGFa_PM </ci>
                        <cn type="integer"> 1 </cn>
                      </apply>
                    </apply>
                    <apply>
                      <eq/>
                      <ci> ID_EGFR_ErbB2 </ci>
                      <cn type="integer"> 1 </cn>
                    </apply>
                  </apply>
                  <apply>
                    <eq/>
                    <ci> ID_EGFR_ErbB3 </ci>
                    <cn type="integer"> 1 </cn>
                  </apply>
                </apply>
                <apply>
                  <eq/>
                  <ci> ID_EGFR_ErbB4 </ci>
                  <cn type="integer"> 1 </cn>
                </apply>
              </apply>
            </math>
                                </qual:functionTerm>
        </qual:listOfFunctionTerms>
      </qual:transition>
      <qual:transition qual:id="tr_EGFR_Y845">
        <qual:listOfInputs>
          <qual:input qual:thresholdLevel="1" qual:transitionEffect="none" qual:qualitativeSpecies="ID_Cas" qual:id="tr_EGFR_Y845_in_48"/>
          <qual:input qual:thresholdLevel="1" qual:transitionEffect="none" qual:qualitativeSpecies="ID_EGFR_EGFR_EGF_PM" qual:id="tr_EGFR_Y845_in_72"/>
          <qual:input qual:thresholdLevel="1" qual:transitionEffect="none" qual:qualitativeSpecies="ID_EGFR_Free" qual:id="tr_EGFR_Y845_in_81"/>
          <qual:input qual:thresholdLevel="1" qual:transitionEffect="none" qual:qualitativeSpecies="ID_Integrins" qual:id="tr_EGFR_Y845_in_151"/>
          <qual:input qual:thresholdLevel="1" qual:transitionEffect="none" qual:qualitativeSpecies="ID_Src" qual:id="tr_EGFR_Y845_in_234"/>
        </qual:listOfInputs>
        <qual:listOfOutputs>
          <qual:output qual:transitionEffect="assignmentLevel" qual:qualitativeSpecies="ID_EGFR_Y845"/>
        </qual:listOfOutputs>
        <qual:listOfFunctionTerms>
          <qual:defaultTerm qual:resultLevel="0">
          </qual:defaultTerm>
          <qual:functionTerm qual:resultLevel="1">
            <math xmlns="http://www.w3.org/1998/Math/MathML">            
              <apply>
                <or/>
                <apply>
                  <and/>
                  <apply>
                    <and/>
                    <apply>
                      <and/>
                      <apply>
                        <eq/>
                        <ci> ID_EGFR_Free </ci>
                        <cn type="integer"> 1 </cn>
                      </apply>
                      <apply>
                        <eq/>
                        <ci> ID_Cas </ci>
                        <cn type="integer"> 1 </cn>
                      </apply>
                    </apply>
                    <apply>
                      <eq/>
                      <ci> ID_Integrins </ci>
                      <cn type="integer"> 1 </cn>
                    </apply>
                  </apply>
                  <apply>
                    <eq/>
                    <ci> ID_Src </ci>
                    <cn type="integer"> 1 </cn>
                  </apply>
                </apply>
                <apply>
                  <and/>
                  <apply>
                    <eq/>
                    <ci> ID_Src </ci>
                    <cn type="integer"> 1 </cn>
                  </apply>
                  <apply>
                    <eq/>
                    <ci> ID_EGFR_EGFR_EGF_PM </ci>
                    <cn type="integer"> 1 </cn>
                  </apply>
                </apply>
              </apply>
            </math>
                                </qual:functionTerm>
        </qual:listOfFunctionTerms>
      </qual:transition>
      <qual:transition qual:id="tr_EGFR_Y891">
        <qual:listOfInputs>
          <qual:input qual:thresholdLevel="1" qual:transitionEffect="none" qual:qualitativeSpecies="ID_Src" qual:id="tr_EGFR_Y891_in_234"/>
        </qual:listOfInputs>
        <qual:listOfOutputs>
          <qual:output qual:transitionEffect="assignmentLevel" qual:qualitativeSpecies="ID_EGFR_Y891"/>
        </qual:listOfOutputs>
        <qual:listOfFunctionTerms>
          <qual:defaultTerm qual:resultLevel="0">
          </qual:defaultTerm>
          <qual:functionTerm qual:resultLevel="1">
            <math xmlns="http://www.w3.org/1998/Math/MathML">            
              <apply>
                <eq/>
                <ci> ID_Src </ci>
                <cn type="integer"> 1 </cn>
              </apply>
            </math>
                                </qual:functionTerm>
        </qual:listOfFunctionTerms>
      </qual:transition>
      <qual:transition qual:id="tr_EGFR_Y920">
        <qual:listOfInputs>
          <qual:input qual:thresholdLevel="1" qual:transitionEffect="none" qual:qualitativeSpecies="ID_EGFR_EGFR_EGF_PM" qual:id="tr_EGFR_Y920_in_72"/>
          <qual:input qual:thresholdLevel="1" qual:transitionEffect="none" qual:qualitativeSpecies="ID_Src" qual:id="tr_EGFR_Y920_in_234"/>
        </qual:listOfInputs>
        <qual:listOfOutputs>
          <qual:output qual:transitionEffect="assignmentLevel" qual:qualitativeSpecies="ID_EGFR_Y920"/>
        </qual:listOfOutputs>
        <qual:listOfFunctionTerms>
          <qual:defaultTerm qual:resultLevel="0">
          </qual:defaultTerm>
          <qual:functionTerm qual:resultLevel="1">
            <math xmlns="http://www.w3.org/1998/Math/MathML">            
              <apply>
                <and/>
                <apply>
                  <eq/>
                  <ci> ID_Src </ci>
                  <cn type="integer"> 1 </cn>
                </apply>
                <apply>
                  <eq/>
                  <ci> ID_EGFR_EGFR_EGF_PM </ci>
                  <cn type="integer"> 1 </cn>
                </apply>
              </apply>
            </math>
                                </qual:functionTerm>
        </qual:listOfFunctionTerms>
      </qual:transition>
      <qual:transition qual:id="tr_EGFR_Y992">
        <qual:listOfInputs>
          <qual:input qual:thresholdLevel="1" qual:transitionEffect="none" qual:qualitativeSpecies="ID_EGFR_EGFR" qual:id="tr_EGFR_Y992_in_66"/>
          <qual:input qual:thresholdLevel="1" qual:transitionEffect="none" qual:qualitativeSpecies="ID_EGFR_EGFR_EGF_PM" qual:id="tr_EGFR_Y992_in_72"/>
          <qual:input qual:thresholdLevel="1" qual:transitionEffect="none" qual:qualitativeSpecies="ID_EGFR_EGFR_TGFa_PM" qual:id="tr_EGFR_Y992_in_77"/>
          <qual:input qual:thresholdLevel="1" qual:transitionEffect="none" qual:qualitativeSpecies="ID_EGFR_ErbB2" qual:id="tr_EGFR_Y992_in_78"/>
          <qual:input qual:thresholdLevel="1" qual:transitionEffect="none" qual:qualitativeSpecies="ID_EGFR_ErbB3" qual:id="tr_EGFR_Y992_in_79"/>
          <qual:input qual:thresholdLevel="1" qual:transitionEffect="none" qual:qualitativeSpecies="ID_EGFR_ErbB4" qual:id="tr_EGFR_Y992_in_80"/>
          <qual:input qual:thresholdLevel="1" qual:transitionEffect="none" qual:qualitativeSpecies="ID_EGFR_Y992" qual:id="tr_EGFR_Y992_in_94"/>
          <qual:input qual:thresholdLevel="1" qual:transitionEffect="none" qual:qualitativeSpecies="ID_SHP2" qual:id="tr_EGFR_Y992_in_231"/>
        </qual:listOfInputs>
        <qual:listOfOutputs>
          <qual:output qual:transitionEffect="assignmentLevel" qual:qualitativeSpecies="ID_EGFR_Y992"/>
        </qual:listOfOutputs>
        <qual:listOfFunctionTerms>
          <qual:defaultTerm qual:resultLevel="0">
          </qual:defaultTerm>
          <qual:functionTerm qual:resultLevel="1">
            <math xmlns="http://www.w3.org/1998/Math/MathML">            
              <apply>
                <or/>
                <apply>
                  <or/>
                  <apply>
                    <or/>
                    <apply>
                      <or/>
                      <apply>
                        <or/>
                        <apply>
                          <or/>
                          <apply>
                            <and/>
                            <apply>
                              <eq/>
                              <ci> ID_EGFR_EGFR </ci>
                              <cn type="integer"> 1 </cn>
                            </apply>
                            <apply>
                              <not/>
                              <apply>
                                <and/>
                                <apply>
                                  <eq/>
                                  <ci> ID_SHP2 </ci>
                                  <cn type="integer"> 1 </cn>
                                </apply>
                                <apply>
                                  <eq/>
                                  <ci> ID_EGFR_Y992 </ci>
                                  <cn type="integer"> 1 </cn>
                                </apply>
                              </apply>
                            </apply>
                          </apply>
                          <apply>
                            <and/>
                            <apply>
                              <eq/>
                              <ci> ID_EGFR_EGFR_EGF_PM </ci>
                              <cn type="integer"> 1 </cn>
                            </apply>
                            <apply>
                              <not/>
                              <apply>
                                <and/>
                                <apply>
                                  <eq/>
                                  <ci> ID_SHP2 </ci>
                                  <cn type="integer"> 1 </cn>
                                </apply>
                                <apply>
                                  <eq/>
                                  <ci> ID_EGFR_Y992 </ci>
                                  <cn type="integer"> 1 </cn>
                                </apply>
                              </apply>
                            </apply>
                          </apply>
                        </apply>
                        <apply>
                          <and/>
                          <apply>
                            <eq/>
                            <ci> ID_EGFR_EGFR_TGFa_PM </ci>
                            <cn type="integer"> 1 </cn>
                          </apply>
                          <apply>
                            <not/>
                            <apply>
                              <and/>
                              <apply>
                                <eq/>
                                <ci> ID_SHP2 </ci>
                                <cn type="integer"> 1 </cn>
                              </apply>
                              <apply>
                                <eq/>
                                <ci> ID_EGFR_Y992 </ci>
                                <cn type="integer"> 1 </cn>
                              </apply>
                            </apply>
                          </apply>
                        </apply>
                      </apply>
                      <apply>
                        <and/>
                        <apply>
                          <eq/>
                          <ci> ID_EGFR_ErbB2 </ci>
                          <cn type="integer"> 1 </cn>
                        </apply>
                        <apply>
                          <not/>
                          <apply>
                            <and/>
                            <apply>
                              <eq/>
                              <ci> ID_SHP2 </ci>
                              <cn type="integer"> 1 </cn>
                            </apply>
                            <apply>
                              <eq/>
                              <ci> ID_EGFR_Y992 </ci>
                              <cn type="integer"> 1 </cn>
                            </apply>
                          </apply>
                        </apply>
                      </apply>
                    </apply>
                    <apply>
                      <and/>
                      <apply>
                        <eq/>
                        <ci> ID_EGFR_ErbB3 </ci>
                        <cn type="integer"> 1 </cn>
                      </apply>
                      <apply>
                        <not/>
                        <apply>
                          <and/>
                          <apply>
                            <eq/>
                            <ci> ID_SHP2 </ci>
                            <cn type="integer"> 1 </cn>
                          </apply>
                          <apply>
                            <eq/>
                            <ci> ID_EGFR_Y992 </ci>
                            <cn type="integer"> 1 </cn>
                          </apply>
                        </apply>
                      </apply>
                    </apply>
                  </apply>
                  <apply>
                    <and/>
                    <apply>
                      <eq/>
                      <ci> ID_EGFR_ErbB4 </ci>
                      <cn type="integer"> 1 </cn>
                    </apply>
                    <apply>
                      <not/>
                      <apply>
                        <and/>
                        <apply>
                          <eq/>
                          <ci> ID_SHP2 </ci>
                          <cn type="integer"> 1 </cn>
                        </apply>
                        <apply>
                          <eq/>
                          <ci> ID_EGFR_Y992 </ci>
                          <cn type="integer"> 1 </cn>
                        </apply>
                      </apply>
                    </apply>
                  </apply>
                </apply>
                <apply>
                  <and/>
                  <apply>
                    <eq/>
                    <ci> ID_EGFR_Y992 </ci>
                    <cn type="integer"> 1 </cn>
                  </apply>
                  <apply>
                    <not/>
                    <apply>
                      <and/>
                      <apply>
                        <eq/>
                        <ci> ID_SHP2 </ci>
                        <cn type="integer"> 1 </cn>
                      </apply>
                      <apply>
                        <eq/>
                        <ci> ID_EGFR_Y992 </ci>
                        <cn type="integer"> 1 </cn>
                      </apply>
                    </apply>
                  </apply>
                </apply>
              </apply>
            </math>
                                </qual:functionTerm>
        </qual:listOfFunctionTerms>
      </qual:transition>
      <qual:transition qual:id="tr_Endophilin">
        <qual:listOfInputs>
          <qual:input qual:thresholdLevel="1" qual:transitionEffect="none" qual:qualitativeSpecies="ID_CIN85" qual:id="tr_Endophilin_in_55"/>
          <qual:input qual:thresholdLevel="1" qual:transitionEffect="none" qual:qualitativeSpecies="ID_Endophilin" qual:id="tr_Endophilin_in_95"/>
          <qual:input qual:thresholdLevel="1" qual:transitionEffect="none" qual:qualitativeSpecies="ID_Eps15" qual:id="tr_Endophilin_in_96"/>
          <qual:input qual:thresholdLevel="1" qual:transitionEffect="none" qual:qualitativeSpecies="ID_Epsin" qual:id="tr_Endophilin_in_97"/>
          <qual:input qual:thresholdLevel="1" qual:transitionEffect="none" qual:qualitativeSpecies="ID_PIP2_45" qual:id="tr_Endophilin_in_190"/>
        </qual:listOfInputs>
        <qual:listOfOutputs>
          <qual:output qual:transitionEffect="assignmentLevel" qual:qualitativeSpecies="ID_Endophilin"/>
        </qual:listOfOutputs>
        <qual:listOfFunctionTerms>
          <qual:defaultTerm qual:resultLevel="0">
          </qual:defaultTerm>
          <qual:functionTerm qual:resultLevel="1">
            <math xmlns="http://www.w3.org/1998/Math/MathML">            
              <apply>
                <or/>
                <apply>
                  <or/>
                  <apply>
                    <or/>
                    <apply>
                      <eq/>
                      <ci> ID_CIN85 </ci>
                      <cn type="integer"> 1 </cn>
                    </apply>
                    <apply>
                      <and/>
                      <apply>
                        <eq/>
                        <ci> ID_Endophilin </ci>
                        <cn type="integer"> 1 </cn>
                      </apply>
                      <apply>
                        <eq/>
                        <ci> ID_PIP2_45 </ci>
                        <cn type="integer"> 1 </cn>
                      </apply>
                    </apply>
                  </apply>
                  <apply>
                    <eq/>
                    <ci> ID_Eps15 </ci>
                    <cn type="integer"> 1 </cn>
                  </apply>
                </apply>
                <apply>
                  <eq/>
                  <ci> ID_Epsin </ci>
                  <cn type="integer"> 1 </cn>
                </apply>
              </apply>
            </math>
                                </qual:functionTerm>
        </qual:listOfFunctionTerms>
      </qual:transition>
      <qual:transition qual:id="tr_Eps15">
        <qual:listOfInputs>
          <qual:input qual:thresholdLevel="1" qual:transitionEffect="none" qual:qualitativeSpecies="ID_EGFR_EGFR_EGF_PM" qual:id="tr_Eps15_in_72"/>
          <qual:input qual:thresholdLevel="1" qual:transitionEffect="none" qual:qualitativeSpecies="ID_EGFR_EGFR_TGFa_PM" qual:id="tr_Eps15_in_77"/>
          <qual:input qual:thresholdLevel="1" qual:transitionEffect="none" qual:qualitativeSpecies="ID_EGFR_Ub" qual:id="tr_Eps15_in_84"/>
        </qual:listOfInputs>
        <qual:listOfOutputs>
          <qual:output qual:transitionEffect="assignmentLevel" qual:qualitativeSpecies="ID_Eps15"/>
        </qual:listOfOutputs>
        <qual:listOfFunctionTerms>
          <qual:defaultTerm qual:resultLevel="0">
          </qual:defaultTerm>
          <qual:functionTerm qual:resultLevel="1">
            <math xmlns="http://www.w3.org/1998/Math/MathML">            
              <apply>
                <or/>
                <apply>
                  <or/>
                  <apply>
                    <eq/>
                    <ci> ID_EGFR_EGFR_EGF_PM </ci>
                    <cn type="integer"> 1 </cn>
                  </apply>
                  <apply>
                    <eq/>
                    <ci> ID_EGFR_EGFR_TGFa_PM </ci>
                    <cn type="integer"> 1 </cn>
                  </apply>
                </apply>
                <apply>
                  <eq/>
                  <ci> ID_EGFR_Ub </ci>
                  <cn type="integer"> 1 </cn>
                </apply>
              </apply>
            </math>
                                </qual:functionTerm>
        </qual:listOfFunctionTerms>
      </qual:transition>
      <qual:transition qual:id="tr_Epsin">
        <qual:listOfInputs>
          <qual:input qual:thresholdLevel="1" qual:transitionEffect="none" qual:qualitativeSpecies="ID_EGFR_EGFR_EGF_PM" qual:id="tr_Epsin_in_72"/>
          <qual:input qual:thresholdLevel="1" qual:transitionEffect="none" qual:qualitativeSpecies="ID_EGFR_EGFR_TGFa_PM" qual:id="tr_Epsin_in_77"/>
          <qual:input qual:thresholdLevel="1" qual:transitionEffect="none" qual:qualitativeSpecies="ID_EGFR_Ub" qual:id="tr_Epsin_in_84"/>
          <qual:input qual:thresholdLevel="1" qual:transitionEffect="none" qual:qualitativeSpecies="ID_PIP2_45" qual:id="tr_Epsin_in_190"/>
        </qual:listOfInputs>
        <qual:listOfOutputs>
          <qual:output qual:transitionEffect="assignmentLevel" qual:qualitativeSpecies="ID_Epsin"/>
        </qual:listOfOutputs>
        <qual:listOfFunctionTerms>
          <qual:defaultTerm qual:resultLevel="0">
          </qual:defaultTerm>
          <qual:functionTerm qual:resultLevel="1">
            <math xmlns="http://www.w3.org/1998/Math/MathML">            
              <apply>
                <or/>
                <apply>
                  <or/>
                  <apply>
                    <or/>
                    <apply>
                      <eq/>
                      <ci> ID_EGFR_EGFR_EGF_PM </ci>
                      <cn type="integer"> 1 </cn>
                    </apply>
                    <apply>
                      <eq/>
                      <ci> ID_EGFR_EGFR_TGFa_PM </ci>
                      <cn type="integer"> 1 </cn>
                    </apply>
                  </apply>
                  <apply>
                    <eq/>
                    <ci> ID_EGFR_Ub </ci>
                    <cn type="integer"> 1 </cn>
                  </apply>
                </apply>
                <apply>
                  <eq/>
                  <ci> ID_PIP2_45 </ci>
                  <cn type="integer"> 1 </cn>
                </apply>
              </apply>
            </math>
                                </qual:functionTerm>
        </qual:listOfFunctionTerms>
      </qual:transition>
      <qual:transition qual:id="tr_ErbB2_ErbB3">
        <qual:listOfInputs>
          <qual:input qual:thresholdLevel="1" qual:transitionEffect="none" qual:qualitativeSpecies="ID_ErbB2_ErbB3" qual:id="tr_ErbB2_ErbB3_in_98"/>
          <qual:input qual:thresholdLevel="1" qual:transitionEffect="none" qual:qualitativeSpecies="ID_ErbB2_Free" qual:id="tr_ErbB2_ErbB3_in_100"/>
          <qual:input qual:thresholdLevel="1" qual:transitionEffect="none" qual:qualitativeSpecies="ID_ErbB2_Lysosome" qual:id="tr_ErbB2_ErbB3_in_101"/>
          <qual:input qual:thresholdLevel="1" qual:transitionEffect="none" qual:qualitativeSpecies="ID_ErbB3_Free" qual:id="tr_ErbB2_ErbB3_in_109"/>
          <qual:input qual:thresholdLevel="1" qual:transitionEffect="none" qual:qualitativeSpecies="ID_NRG" qual:id="tr_ErbB2_ErbB3_in_15"/>
          <qual:input qual:thresholdLevel="1" qual:transitionEffect="none" qual:qualitativeSpecies="ID_Pertuzumab" qual:id="tr_ErbB2_ErbB3_in_16"/>
        </qual:listOfInputs>
        <qual:listOfOutputs>
          <qual:output qual:transitionEffect="assignmentLevel" qual:qualitativeSpecies="ID_ErbB2_ErbB3"/>
        </qual:listOfOutputs>
        <qual:listOfFunctionTerms>
          <qual:defaultTerm qual:resultLevel="0">
          </qual:defaultTerm>
          <qual:functionTerm qual:resultLevel="1">
            <math xmlns="http://www.w3.org/1998/Math/MathML">            
              <apply>
                <or/>
                <apply>
                  <and/>
                  <apply>
                    <eq/>
                    <ci> ID_ErbB2_ErbB3 </ci>
                    <cn type="integer"> 1 </cn>
                  </apply>
                  <apply>
                    <not/>
                    <apply>
                      <and/>
                      <apply>
                        <and/>
                        <apply>
                          <eq/>
                          <ci> ID_ErbB2_Lysosome </ci>
                          <cn type="integer"> 1 </cn>
                        </apply>
                        <apply>
                          <eq/>
                          <ci> ID_ErbB2_ErbB3 </ci>
                          <cn type="integer"> 1 </cn>
                        </apply>
                      </apply>
                      <apply>
                        <eq/>
                        <ci> ID_Pertuzumab </ci>
                        <cn type="integer"> 1 </cn>
                      </apply>
                    </apply>
                  </apply>
                </apply>
                <apply>
                  <and/>
                  <apply>
                    <and/>
                    <apply>
                      <and/>
                      <apply>
                        <eq/>
                        <ci> ID_NRG </ci>
                        <cn type="integer"> 1 </cn>
                      </apply>
                      <apply>
                        <not/>
                        <apply>
                          <and/>
                          <apply>
                            <and/>
                            <apply>
                              <eq/>
                              <ci> ID_ErbB2_Lysosome </ci>
                              <cn type="integer"> 1 </cn>
                            </apply>
                            <apply>
                              <eq/>
                              <ci> ID_ErbB2_ErbB3 </ci>
                              <cn type="integer"> 1 </cn>
                            </apply>
                          </apply>
                          <apply>
                            <eq/>
                            <ci> ID_Pertuzumab </ci>
                            <cn type="integer"> 1 </cn>
                          </apply>
                        </apply>
                      </apply>
                    </apply>
                    <apply>
                      <eq/>
                      <ci> ID_ErbB2_Free </ci>
                      <cn type="integer"> 1 </cn>
                    </apply>
                  </apply>
                  <apply>
                    <eq/>
                    <ci> ID_ErbB3_Free </ci>
                    <cn type="integer"> 1 </cn>
                  </apply>
                </apply>
              </apply>
            </math>
                                </qual:functionTerm>
        </qual:listOfFunctionTerms>
      </qual:transition>
      <qual:transition qual:id="tr_ErbB2_ErbB4">
        <qual:listOfInputs>
          <qual:input qual:thresholdLevel="1" qual:transitionEffect="none" qual:qualitativeSpecies="ID_ErbB2_Free" qual:id="tr_ErbB2_ErbB4_in_100"/>
          <qual:input qual:thresholdLevel="1" qual:transitionEffect="none" qual:qualitativeSpecies="ID_ErbB3_Free" qual:id="tr_ErbB2_ErbB4_in_109"/>
          <qual:input qual:thresholdLevel="1" qual:transitionEffect="none" qual:qualitativeSpecies="ID_ErbB4_Free" qual:id="tr_ErbB2_ErbB4_in_120"/>
          <qual:input qual:thresholdLevel="1" qual:transitionEffect="none" qual:qualitativeSpecies="ID_NRG" qual:id="tr_ErbB2_ErbB4_in_15"/>
        </qual:listOfInputs>
        <qual:listOfOutputs>
          <qual:output qual:transitionEffect="assignmentLevel" qual:qualitativeSpecies="ID_ErbB2_ErbB4"/>
        </qual:listOfOutputs>
        <qual:listOfFunctionTerms>
          <qual:defaultTerm qual:resultLevel="0">
          </qual:defaultTerm>
          <qual:functionTerm qual:resultLevel="1">
            <math xmlns="http://www.w3.org/1998/Math/MathML">            
              <apply>
                <and/>
                <apply>
                  <and/>
                  <apply>
                    <and/>
                    <apply>
                      <eq/>
                      <ci> ID_NRG </ci>
                      <cn type="integer"> 1 </cn>
                    </apply>
                    <apply>
                      <eq/>
                      <ci> ID_ErbB2_Free </ci>
                      <cn type="integer"> 1 </cn>
                    </apply>
                  </apply>
                  <apply>
                    <eq/>
                    <ci> ID_ErbB4_Free </ci>
                    <cn type="integer"> 1 </cn>
                  </apply>
                </apply>
                <apply>
                  <eq/>
                  <ci> ID_ErbB3_Free </ci>
                  <cn type="integer"> 0 </cn>
                </apply>
              </apply>
            </math>
                                </qual:functionTerm>
        </qual:listOfFunctionTerms>
      </qual:transition>
      <qual:transition qual:id="tr_ErbB2_Free">
        <qual:listOfInputs>
          <qual:input qual:thresholdLevel="1" qual:transitionEffect="none" qual:qualitativeSpecies="ID_EGFR_ErbB2" qual:id="tr_ErbB2_Free_in_78"/>
          <qual:input qual:thresholdLevel="1" qual:transitionEffect="none" qual:qualitativeSpecies="ID_ErbB2_Contr" qual:id="tr_ErbB2_Free_in_8"/>
          <qual:input qual:thresholdLevel="1" qual:transitionEffect="none" qual:qualitativeSpecies="ID_ErbB2_ErbB3" qual:id="tr_ErbB2_Free_in_98"/>
          <qual:input qual:thresholdLevel="1" qual:transitionEffect="none" qual:qualitativeSpecies="ID_ErbB2_ErbB4" qual:id="tr_ErbB2_Free_in_99"/>
          <qual:input qual:thresholdLevel="1" qual:transitionEffect="none" qual:qualitativeSpecies="ID_ErbB2_Free" qual:id="tr_ErbB2_Free_in_100"/>
          <qual:input qual:thresholdLevel="1" qual:transitionEffect="none" qual:qualitativeSpecies="ID_Trastuzumab" qual:id="tr_ErbB2_Free_in_21"/>
        </qual:listOfInputs>
        <qual:listOfOutputs>
          <qual:output qual:transitionEffect="assignmentLevel" qual:qualitativeSpecies="ID_ErbB2_Free"/>
        </qual:listOfOutputs>
        <qual:listOfFunctionTerms>
          <qual:defaultTerm qual:resultLevel="0">
          </qual:defaultTerm>
          <qual:functionTerm qual:resultLevel="1">
            <math xmlns="http://www.w3.org/1998/Math/MathML">            
              <apply>
                <or/>
                <apply>
                  <and/>
                  <apply>
                    <eq/>
                    <ci> ID_ErbB2_Contr </ci>
                    <cn type="integer"> 1 </cn>
                  </apply>
                  <apply>
                    <not/>
                    <apply>
                      <and/>
                      <apply>
                        <and/>
                        <apply>
                          <and/>
                          <apply>
                            <eq/>
                            <ci> ID_EGFR_ErbB2 </ci>
                            <cn type="integer"> 1 </cn>
                          </apply>
                          <apply>
                            <eq/>
                            <ci> ID_ErbB2_ErbB3 </ci>
                            <cn type="integer"> 1 </cn>
                          </apply>
                        </apply>
                        <apply>
                          <eq/>
                          <ci> ID_ErbB2_ErbB4 </ci>
                          <cn type="integer"> 1 </cn>
                        </apply>
                      </apply>
                      <apply>
                        <eq/>
                        <ci> ID_Trastuzumab </ci>
                        <cn type="integer"> 1 </cn>
                      </apply>
                    </apply>
                  </apply>
                </apply>
                <apply>
                  <and/>
                  <apply>
                    <eq/>
                    <ci> ID_ErbB2_Free </ci>
                    <cn type="integer"> 1 </cn>
                  </apply>
                  <apply>
                    <not/>
                    <apply>
                      <and/>
                      <apply>
                        <and/>
                        <apply>
                          <and/>
                          <apply>
                            <eq/>
                            <ci> ID_EGFR_ErbB2 </ci>
                            <cn type="integer"> 1 </cn>
                          </apply>
                          <apply>
                            <eq/>
                            <ci> ID_ErbB2_ErbB3 </ci>
                            <cn type="integer"> 1 </cn>
                          </apply>
                        </apply>
                        <apply>
                          <eq/>
                          <ci> ID_ErbB2_ErbB4 </ci>
                          <cn type="integer"> 1 </cn>
                        </apply>
                      </apply>
                      <apply>
                        <eq/>
                        <ci> ID_Trastuzumab </ci>
                        <cn type="integer"> 1 </cn>
                      </apply>
                    </apply>
                  </apply>
                </apply>
              </apply>
            </math>
                                </qual:functionTerm>
        </qual:listOfFunctionTerms>
      </qual:transition>
      <qual:transition qual:id="tr_ErbB2_Lysosome">
        <qual:listOfInputs>
          <qual:input qual:thresholdLevel="1" qual:transitionEffect="none" qual:qualitativeSpecies="ID_ErbB2Deg_Contr" qual:id="tr_ErbB2_Lysosome_in_9"/>
          <qual:input qual:thresholdLevel="1" qual:transitionEffect="none" qual:qualitativeSpecies="ID_ErbB2_ErbB3" qual:id="tr_ErbB2_Lysosome_in_98"/>
          <qual:input qual:thresholdLevel="1" qual:transitionEffect="none" qual:qualitativeSpecies="ID_ErbB2_Ub" qual:id="tr_ErbB2_Lysosome_in_102"/>
        </qual:listOfInputs>
        <qual:listOfOutputs>
          <qual:output qual:transitionEffect="assignmentLevel" qual:qualitativeSpecies="ID_ErbB2_Lysosome"/>
        </qual:listOfOutputs>
        <qual:listOfFunctionTerms>
          <qual:defaultTerm qual:resultLevel="0">
          </qual:defaultTerm>
          <qual:functionTerm qual:resultLevel="1">
            <math xmlns="http://www.w3.org/1998/Math/MathML">            
              <apply>
                <or/>
                <apply>
                  <and/>
                  <apply>
                    <eq/>
                    <ci> ID_ErbB2_ErbB3 </ci>
                    <cn type="integer"> 1 </cn>
                  </apply>
                  <apply>
                    <eq/>
                    <ci> ID_ErbB2Deg_Contr </ci>
                    <cn type="integer"> 1 </cn>
                  </apply>
                </apply>
                <apply>
                  <and/>
                  <apply>
                    <eq/>
                    <ci> ID_ErbB2_Ub </ci>
                    <cn type="integer"> 1 </cn>
                  </apply>
                  <apply>
                    <eq/>
                    <ci> ID_ErbB2Deg_Contr </ci>
                    <cn type="integer"> 0 </cn>
                  </apply>
                </apply>
              </apply>
            </math>
                                </qual:functionTerm>
        </qual:listOfFunctionTerms>
      </qual:transition>
      <qual:transition qual:id="tr_ErbB2_Ub">
        <qual:listOfInputs>
          <qual:input qual:thresholdLevel="1" qual:transitionEffect="none" qual:qualitativeSpecies="ID_CHIP" qual:id="tr_ErbB2_Ub_in_54"/>
          <qual:input qual:thresholdLevel="1" qual:transitionEffect="none" qual:qualitativeSpecies="ID_Cbl_ErbB2" qual:id="tr_ErbB2_Ub_in_49"/>
          <qual:input qual:thresholdLevel="1" qual:transitionEffect="none" qual:qualitativeSpecies="ID_Hsp90" qual:id="tr_ErbB2_Ub_in_148"/>
        </qual:listOfInputs>
        <qual:listOfOutputs>
          <qual:output qual:transitionEffect="assignmentLevel" qual:qualitativeSpecies="ID_ErbB2_Ub"/>
        </qual:listOfOutputs>
        <qual:listOfFunctionTerms>
          <qual:defaultTerm qual:resultLevel="0">
          </qual:defaultTerm>
          <qual:functionTerm qual:resultLevel="1">
            <math xmlns="http://www.w3.org/1998/Math/MathML">            
              <apply>
                <or/>
                <apply>
                  <eq/>
                  <ci> ID_CHIP </ci>
                  <cn type="integer"> 1 </cn>
                </apply>
                <apply>
                  <and/>
                  <apply>
                    <eq/>
                    <ci> ID_Cbl_ErbB2 </ci>
                    <cn type="integer"> 1 </cn>
                  </apply>
                  <apply>
                    <eq/>
                    <ci> ID_Hsp90 </ci>
                    <cn type="integer"> 0 </cn>
                  </apply>
                </apply>
              </apply>
            </math>
                                </qual:functionTerm>
        </qual:listOfFunctionTerms>
      </qual:transition>
      <qual:transition qual:id="tr_ErbB2_Y1023">
        <qual:listOfInputs>
          <qual:input qual:thresholdLevel="1" qual:transitionEffect="none" qual:qualitativeSpecies="ID_EGFR_ErbB2" qual:id="tr_ErbB2_Y1023_in_78"/>
          <qual:input qual:thresholdLevel="1" qual:transitionEffect="none" qual:qualitativeSpecies="ID_ErbB2_ErbB3" qual:id="tr_ErbB2_Y1023_in_98"/>
          <qual:input qual:thresholdLevel="1" qual:transitionEffect="none" qual:qualitativeSpecies="ID_ErbB2_ErbB4" qual:id="tr_ErbB2_Y1023_in_99"/>
        </qual:listOfInputs>
        <qual:listOfOutputs>
          <qual:output qual:transitionEffect="assignmentLevel" qual:qualitativeSpecies="ID_ErbB2_Y1023"/>
        </qual:listOfOutputs>
        <qual:listOfFunctionTerms>
          <qual:defaultTerm qual:resultLevel="0">
          </qual:defaultTerm>
          <qual:functionTerm qual:resultLevel="1">
            <math xmlns="http://www.w3.org/1998/Math/MathML">            
              <apply>
                <or/>
                <apply>
                  <or/>
                  <apply>
                    <eq/>
                    <ci> ID_EGFR_ErbB2 </ci>
                    <cn type="integer"> 1 </cn>
                  </apply>
                  <apply>
                    <eq/>
                    <ci> ID_ErbB2_ErbB3 </ci>
                    <cn type="integer"> 1 </cn>
                  </apply>
                </apply>
                <apply>
                  <eq/>
                  <ci> ID_ErbB2_ErbB4 </ci>
                  <cn type="integer"> 1 </cn>
                </apply>
              </apply>
            </math>
                                </qual:functionTerm>
        </qual:listOfFunctionTerms>
      </qual:transition>
      <qual:transition qual:id="tr_ErbB2_Y1139">
        <qual:listOfInputs>
          <qual:input qual:thresholdLevel="1" qual:transitionEffect="none" qual:qualitativeSpecies="ID_EGFR_ErbB2" qual:id="tr_ErbB2_Y1139_in_78"/>
          <qual:input qual:thresholdLevel="1" qual:transitionEffect="none" qual:qualitativeSpecies="ID_ErbB2_ErbB3" qual:id="tr_ErbB2_Y1139_in_98"/>
          <qual:input qual:thresholdLevel="1" qual:transitionEffect="none" qual:qualitativeSpecies="ID_ErbB2_ErbB4" qual:id="tr_ErbB2_Y1139_in_99"/>
        </qual:listOfInputs>
        <qual:listOfOutputs>
          <qual:output qual:transitionEffect="assignmentLevel" qual:qualitativeSpecies="ID_ErbB2_Y1139"/>
        </qual:listOfOutputs>
        <qual:listOfFunctionTerms>
          <qual:defaultTerm qual:resultLevel="0">
          </qual:defaultTerm>
          <qual:functionTerm qual:resultLevel="1">
            <math xmlns="http://www.w3.org/1998/Math/MathML">            
              <apply>
                <or/>
                <apply>
                  <or/>
                  <apply>
                    <eq/>
                    <ci> ID_EGFR_ErbB2 </ci>
                    <cn type="integer"> 1 </cn>
                  </apply>
                  <apply>
                    <eq/>
                    <ci> ID_ErbB2_ErbB3 </ci>
                    <cn type="integer"> 1 </cn>
                  </apply>
                </apply>
                <apply>
                  <eq/>
                  <ci> ID_ErbB2_ErbB4 </ci>
                  <cn type="integer"> 1 </cn>
                </apply>
              </apply>
            </math>
                                </qual:functionTerm>
        </qual:listOfFunctionTerms>
      </qual:transition>
      <qual:transition qual:id="tr_ErbB2_Y1196">
        <qual:listOfInputs>
          <qual:input qual:thresholdLevel="1" qual:transitionEffect="none" qual:qualitativeSpecies="ID_EGFR_ErbB2" qual:id="tr_ErbB2_Y1196_in_78"/>
          <qual:input qual:thresholdLevel="1" qual:transitionEffect="none" qual:qualitativeSpecies="ID_ErbB2_ErbB3" qual:id="tr_ErbB2_Y1196_in_98"/>
          <qual:input qual:thresholdLevel="1" qual:transitionEffect="none" qual:qualitativeSpecies="ID_ErbB2_ErbB4" qual:id="tr_ErbB2_Y1196_in_99"/>
        </qual:listOfInputs>
        <qual:listOfOutputs>
          <qual:output qual:transitionEffect="assignmentLevel" qual:qualitativeSpecies="ID_ErbB2_Y1196"/>
        </qual:listOfOutputs>
        <qual:listOfFunctionTerms>
          <qual:defaultTerm qual:resultLevel="0">
          </qual:defaultTerm>
          <qual:functionTerm qual:resultLevel="1">
            <math xmlns="http://www.w3.org/1998/Math/MathML">            
              <apply>
                <or/>
                <apply>
                  <or/>
                  <apply>
                    <eq/>
                    <ci> ID_EGFR_ErbB2 </ci>
                    <cn type="integer"> 1 </cn>
                  </apply>
                  <apply>
                    <eq/>
                    <ci> ID_ErbB2_ErbB3 </ci>
                    <cn type="integer"> 1 </cn>
                  </apply>
                </apply>
                <apply>
                  <eq/>
                  <ci> ID_ErbB2_ErbB4 </ci>
                  <cn type="integer"> 1 </cn>
                </apply>
              </apply>
            </math>
                                </qual:functionTerm>
        </qual:listOfFunctionTerms>
      </qual:transition>
      <qual:transition qual:id="tr_ErbB2_Y1221_22">
        <qual:listOfInputs>
          <qual:input qual:thresholdLevel="1" qual:transitionEffect="none" qual:qualitativeSpecies="ID_EGFR_ErbB2" qual:id="tr_ErbB2_Y1221_22_in_78"/>
          <qual:input qual:thresholdLevel="1" qual:transitionEffect="none" qual:qualitativeSpecies="ID_ErbB2_ErbB3" qual:id="tr_ErbB2_Y1221_22_in_98"/>
          <qual:input qual:thresholdLevel="1" qual:transitionEffect="none" qual:qualitativeSpecies="ID_ErbB2_ErbB4" qual:id="tr_ErbB2_Y1221_22_in_99"/>
        </qual:listOfInputs>
        <qual:listOfOutputs>
          <qual:output qual:transitionEffect="assignmentLevel" qual:qualitativeSpecies="ID_ErbB2_Y1221_22"/>
        </qual:listOfOutputs>
        <qual:listOfFunctionTerms>
          <qual:defaultTerm qual:resultLevel="0">
          </qual:defaultTerm>
          <qual:functionTerm qual:resultLevel="1">
            <math xmlns="http://www.w3.org/1998/Math/MathML">            
              <apply>
                <or/>
                <apply>
                  <or/>
                  <apply>
                    <eq/>
                    <ci> ID_EGFR_ErbB2 </ci>
                    <cn type="integer"> 1 </cn>
                  </apply>
                  <apply>
                    <eq/>
                    <ci> ID_ErbB2_ErbB3 </ci>
                    <cn type="integer"> 1 </cn>
                  </apply>
                </apply>
                <apply>
                  <eq/>
                  <ci> ID_ErbB2_ErbB4 </ci>
                  <cn type="integer"> 1 </cn>
                </apply>
              </apply>
            </math>
                                </qual:functionTerm>
        </qual:listOfFunctionTerms>
      </qual:transition>
      <qual:transition qual:id="tr_ErbB2_Y1248">
        <qual:listOfInputs>
          <qual:input qual:thresholdLevel="1" qual:transitionEffect="none" qual:qualitativeSpecies="ID_EGFR_ErbB2" qual:id="tr_ErbB2_Y1248_in_78"/>
          <qual:input qual:thresholdLevel="1" qual:transitionEffect="none" qual:qualitativeSpecies="ID_ErbB2_ErbB3" qual:id="tr_ErbB2_Y1248_in_98"/>
          <qual:input qual:thresholdLevel="1" qual:transitionEffect="none" qual:qualitativeSpecies="ID_ErbB2_ErbB4" qual:id="tr_ErbB2_Y1248_in_99"/>
        </qual:listOfInputs>
        <qual:listOfOutputs>
          <qual:output qual:transitionEffect="assignmentLevel" qual:qualitativeSpecies="ID_ErbB2_Y1248"/>
        </qual:listOfOutputs>
        <qual:listOfFunctionTerms>
          <qual:defaultTerm qual:resultLevel="0">
          </qual:defaultTerm>
          <qual:functionTerm qual:resultLevel="1">
            <math xmlns="http://www.w3.org/1998/Math/MathML">            
              <apply>
                <or/>
                <apply>
                  <or/>
                  <apply>
                    <eq/>
                    <ci> ID_EGFR_ErbB2 </ci>
                    <cn type="integer"> 1 </cn>
                  </apply>
                  <apply>
                    <eq/>
                    <ci> ID_ErbB2_ErbB3 </ci>
                    <cn type="integer"> 1 </cn>
                  </apply>
                </apply>
                <apply>
                  <eq/>
                  <ci> ID_ErbB2_ErbB4 </ci>
                  <cn type="integer"> 1 </cn>
                </apply>
              </apply>
            </math>
                                </qual:functionTerm>
        </qual:listOfFunctionTerms>
      </qual:transition>
      <qual:transition qual:id="tr_ErbB3_ErbB4">
        <qual:listOfInputs>
          <qual:input qual:thresholdLevel="1" qual:transitionEffect="none" qual:qualitativeSpecies="ID_ErbB2_Free" qual:id="tr_ErbB3_ErbB4_in_100"/>
          <qual:input qual:thresholdLevel="1" qual:transitionEffect="none" qual:qualitativeSpecies="ID_ErbB3_Free" qual:id="tr_ErbB3_ErbB4_in_109"/>
          <qual:input qual:thresholdLevel="1" qual:transitionEffect="none" qual:qualitativeSpecies="ID_ErbB4_Free" qual:id="tr_ErbB3_ErbB4_in_120"/>
          <qual:input qual:thresholdLevel="1" qual:transitionEffect="none" qual:qualitativeSpecies="ID_NRG" qual:id="tr_ErbB3_ErbB4_in_15"/>
        </qual:listOfInputs>
        <qual:listOfOutputs>
          <qual:output qual:transitionEffect="assignmentLevel" qual:qualitativeSpecies="ID_ErbB3_ErbB4"/>
        </qual:listOfOutputs>
        <qual:listOfFunctionTerms>
          <qual:defaultTerm qual:resultLevel="0">
          </qual:defaultTerm>
          <qual:functionTerm qual:resultLevel="1">
            <math xmlns="http://www.w3.org/1998/Math/MathML">            
              <apply>
                <and/>
                <apply>
                  <and/>
                  <apply>
                    <and/>
                    <apply>
                      <eq/>
                      <ci> ID_NRG </ci>
                      <cn type="integer"> 1 </cn>
                    </apply>
                    <apply>
                      <not/>
                      <apply>
                        <eq/>
                        <ci> ID_ErbB2_Free </ci>
                        <cn type="integer"> 1 </cn>
                      </apply>
                    </apply>
                  </apply>
                  <apply>
                    <eq/>
                    <ci> ID_ErbB3_Free </ci>
                    <cn type="integer"> 1 </cn>
                  </apply>
                </apply>
                <apply>
                  <eq/>
                  <ci> ID_ErbB4_Free </ci>
                  <cn type="integer"> 1 </cn>
                </apply>
              </apply>
            </math>
                                </qual:functionTerm>
        </qual:listOfFunctionTerms>
      </qual:transition>
      <qual:transition qual:id="tr_ErbB3_Free">
        <qual:listOfInputs>
          <qual:input qual:thresholdLevel="1" qual:transitionEffect="none" qual:qualitativeSpecies="ID_EGFR_ErbB3" qual:id="tr_ErbB3_Free_in_79"/>
          <qual:input qual:thresholdLevel="1" qual:transitionEffect="none" qual:qualitativeSpecies="ID_ErbB2_ErbB3" qual:id="tr_ErbB3_Free_in_98"/>
          <qual:input qual:thresholdLevel="1" qual:transitionEffect="none" qual:qualitativeSpecies="ID_ErbB3_Contr" qual:id="tr_ErbB3_Free_in_10"/>
          <qual:input qual:thresholdLevel="1" qual:transitionEffect="none" qual:qualitativeSpecies="ID_ErbB3_ErbB4" qual:id="tr_ErbB3_Free_in_108"/>
          <qual:input qual:thresholdLevel="1" qual:transitionEffect="none" qual:qualitativeSpecies="ID_ErbB3_Free" qual:id="tr_ErbB3_Free_in_109"/>
        </qual:listOfInputs>
        <qual:listOfOutputs>
          <qual:output qual:transitionEffect="assignmentLevel" qual:qualitativeSpecies="ID_ErbB3_Free"/>
        </qual:listOfOutputs>
        <qual:listOfFunctionTerms>
          <qual:defaultTerm qual:resultLevel="0">
          </qual:defaultTerm>
          <qual:functionTerm qual:resultLevel="1">
            <math xmlns="http://www.w3.org/1998/Math/MathML">            
              <apply>
                <or/>
                <apply>
                  <and/>
                  <apply>
                    <eq/>
                    <ci> ID_ErbB3_Contr </ci>
                    <cn type="integer"> 1 </cn>
                  </apply>
                  <apply>
                    <not/>
                    <apply>
                      <and/>
                      <apply>
                        <and/>
                        <apply>
                          <eq/>
                          <ci> ID_EGFR_ErbB3 </ci>
                          <cn type="integer"> 1 </cn>
                        </apply>
                        <apply>
                          <eq/>
                          <ci> ID_ErbB2_ErbB3 </ci>
                          <cn type="integer"> 1 </cn>
                        </apply>
                      </apply>
                      <apply>
                        <eq/>
                        <ci> ID_ErbB3_ErbB4 </ci>
                        <cn type="integer"> 1 </cn>
                      </apply>
                    </apply>
                  </apply>
                </apply>
                <apply>
                  <and/>
                  <apply>
                    <eq/>
                    <ci> ID_ErbB3_Free </ci>
                    <cn type="integer"> 1 </cn>
                  </apply>
                  <apply>
                    <not/>
                    <apply>
                      <and/>
                      <apply>
                        <and/>
                        <apply>
                          <eq/>
                          <ci> ID_EGFR_ErbB3 </ci>
                          <cn type="integer"> 1 </cn>
                        </apply>
                        <apply>
                          <eq/>
                          <ci> ID_ErbB2_ErbB3 </ci>
                          <cn type="integer"> 1 </cn>
                        </apply>
                      </apply>
                      <apply>
                        <eq/>
                        <ci> ID_ErbB3_ErbB4 </ci>
                        <cn type="integer"> 1 </cn>
                      </apply>
                    </apply>
                  </apply>
                </apply>
              </apply>
            </math>
                                </qual:functionTerm>
        </qual:listOfFunctionTerms>
      </qual:transition>
      <qual:transition qual:id="tr_ErbB3_Y1035">
        <qual:listOfInputs>
          <qual:input qual:thresholdLevel="1" qual:transitionEffect="none" qual:qualitativeSpecies="ID_EGFR_ErbB3" qual:id="tr_ErbB3_Y1035_in_79"/>
          <qual:input qual:thresholdLevel="1" qual:transitionEffect="none" qual:qualitativeSpecies="ID_ErbB2_ErbB3" qual:id="tr_ErbB3_Y1035_in_98"/>
          <qual:input qual:thresholdLevel="1" qual:transitionEffect="none" qual:qualitativeSpecies="ID_ErbB3_ErbB4" qual:id="tr_ErbB3_Y1035_in_108"/>
        </qual:listOfInputs>
        <qual:listOfOutputs>
          <qual:output qual:transitionEffect="assignmentLevel" qual:qualitativeSpecies="ID_ErbB3_Y1035"/>
        </qual:listOfOutputs>
        <qual:listOfFunctionTerms>
          <qual:defaultTerm qual:resultLevel="0">
          </qual:defaultTerm>
          <qual:functionTerm qual:resultLevel="1">
            <math xmlns="http://www.w3.org/1998/Math/MathML">            
              <apply>
                <or/>
                <apply>
                  <or/>
                  <apply>
                    <eq/>
                    <ci> ID_EGFR_ErbB3 </ci>
                    <cn type="integer"> 1 </cn>
                  </apply>
                  <apply>
                    <eq/>
                    <ci> ID_ErbB2_ErbB3 </ci>
                    <cn type="integer"> 1 </cn>
                  </apply>
                </apply>
                <apply>
                  <eq/>
                  <ci> ID_ErbB3_ErbB4 </ci>
                  <cn type="integer"> 1 </cn>
                </apply>
              </apply>
            </math>
                                </qual:functionTerm>
        </qual:listOfFunctionTerms>
      </qual:transition>
      <qual:transition qual:id="tr_ErbB3_Y1178">
        <qual:listOfInputs>
          <qual:input qual:thresholdLevel="1" qual:transitionEffect="none" qual:qualitativeSpecies="ID_EGFR_ErbB3" qual:id="tr_ErbB3_Y1178_in_79"/>
          <qual:input qual:thresholdLevel="1" qual:transitionEffect="none" qual:qualitativeSpecies="ID_ErbB2_ErbB3" qual:id="tr_ErbB3_Y1178_in_98"/>
          <qual:input qual:thresholdLevel="1" qual:transitionEffect="none" qual:qualitativeSpecies="ID_ErbB3_ErbB4" qual:id="tr_ErbB3_Y1178_in_108"/>
        </qual:listOfInputs>
        <qual:listOfOutputs>
          <qual:output qual:transitionEffect="assignmentLevel" qual:qualitativeSpecies="ID_ErbB3_Y1178"/>
        </qual:listOfOutputs>
        <qual:listOfFunctionTerms>
          <qual:defaultTerm qual:resultLevel="0">
          </qual:defaultTerm>
          <qual:functionTerm qual:resultLevel="1">
            <math xmlns="http://www.w3.org/1998/Math/MathML">            
              <apply>
                <or/>
                <apply>
                  <or/>
                  <apply>
                    <eq/>
                    <ci> ID_EGFR_ErbB3 </ci>
                    <cn type="integer"> 1 </cn>
                  </apply>
                  <apply>
                    <eq/>
                    <ci> ID_ErbB2_ErbB3 </ci>
                    <cn type="integer"> 1 </cn>
                  </apply>
                </apply>
                <apply>
                  <eq/>
                  <ci> ID_ErbB3_ErbB4 </ci>
                  <cn type="integer"> 1 </cn>
                </apply>
              </apply>
            </math>
                                </qual:functionTerm>
        </qual:listOfFunctionTerms>
      </qual:transition>
      <qual:transition qual:id="tr_ErbB3_Y1180">
        <qual:listOfInputs>
          <qual:input qual:thresholdLevel="1" qual:transitionEffect="none" qual:qualitativeSpecies="ID_EGFR_ErbB3" qual:id="tr_ErbB3_Y1180_in_79"/>
          <qual:input qual:thresholdLevel="1" qual:transitionEffect="none" qual:qualitativeSpecies="ID_ErbB2_ErbB3" qual:id="tr_ErbB3_Y1180_in_98"/>
          <qual:input qual:thresholdLevel="1" qual:transitionEffect="none" qual:qualitativeSpecies="ID_ErbB3_ErbB4" qual:id="tr_ErbB3_Y1180_in_108"/>
        </qual:listOfInputs>
        <qual:listOfOutputs>
          <qual:output qual:transitionEffect="assignmentLevel" qual:qualitativeSpecies="ID_ErbB3_Y1180"/>
        </qual:listOfOutputs>
        <qual:listOfFunctionTerms>
          <qual:defaultTerm qual:resultLevel="0">
          </qual:defaultTerm>
          <qual:functionTerm qual:resultLevel="1">
            <math xmlns="http://www.w3.org/1998/Math/MathML">            
              <apply>
                <or/>
                <apply>
                  <or/>
                  <apply>
                    <eq/>
                    <ci> ID_EGFR_ErbB3 </ci>
                    <cn type="integer"> 1 </cn>
                  </apply>
                  <apply>
                    <eq/>
                    <ci> ID_ErbB2_ErbB3 </ci>
                    <cn type="integer"> 1 </cn>
                  </apply>
                </apply>
                <apply>
                  <eq/>
                  <ci> ID_ErbB3_ErbB4 </ci>
                  <cn type="integer"> 1 </cn>
                </apply>
              </apply>
            </math>
                                </qual:functionTerm>
        </qual:listOfFunctionTerms>
      </qual:transition>
      <qual:transition qual:id="tr_ErbB3_Y1203_05">
        <qual:listOfInputs>
          <qual:input qual:thresholdLevel="1" qual:transitionEffect="none" qual:qualitativeSpecies="ID_EGFR_ErbB3" qual:id="tr_ErbB3_Y1203_05_in_79"/>
          <qual:input qual:thresholdLevel="1" qual:transitionEffect="none" qual:qualitativeSpecies="ID_ErbB2_ErbB3" qual:id="tr_ErbB3_Y1203_05_in_98"/>
          <qual:input qual:thresholdLevel="1" qual:transitionEffect="none" qual:qualitativeSpecies="ID_ErbB3_ErbB4" qual:id="tr_ErbB3_Y1203_05_in_108"/>
        </qual:listOfInputs>
        <qual:listOfOutputs>
          <qual:output qual:transitionEffect="assignmentLevel" qual:qualitativeSpecies="ID_ErbB3_Y1203_05"/>
        </qual:listOfOutputs>
        <qual:listOfFunctionTerms>
          <qual:defaultTerm qual:resultLevel="0">
          </qual:defaultTerm>
          <qual:functionTerm qual:resultLevel="1">
            <math xmlns="http://www.w3.org/1998/Math/MathML">            
              <apply>
                <or/>
                <apply>
                  <or/>
                  <apply>
                    <eq/>
                    <ci> ID_EGFR_ErbB3 </ci>
                    <cn type="integer"> 1 </cn>
                  </apply>
                  <apply>
                    <eq/>
                    <ci> ID_ErbB2_ErbB3 </ci>
                    <cn type="integer"> 1 </cn>
                  </apply>
                </apply>
                <apply>
                  <eq/>
                  <ci> ID_ErbB3_ErbB4 </ci>
                  <cn type="integer"> 1 </cn>
                </apply>
              </apply>
            </math>
                                </qual:functionTerm>
        </qual:listOfFunctionTerms>
      </qual:transition>
      <qual:transition qual:id="tr_ErbB3_Y1241">
        <qual:listOfInputs>
          <qual:input qual:thresholdLevel="1" qual:transitionEffect="none" qual:qualitativeSpecies="ID_EGFR_ErbB3" qual:id="tr_ErbB3_Y1241_in_79"/>
          <qual:input qual:thresholdLevel="1" qual:transitionEffect="none" qual:qualitativeSpecies="ID_ErbB2_ErbB3" qual:id="tr_ErbB3_Y1241_in_98"/>
          <qual:input qual:thresholdLevel="1" qual:transitionEffect="none" qual:qualitativeSpecies="ID_ErbB3_ErbB4" qual:id="tr_ErbB3_Y1241_in_108"/>
        </qual:listOfInputs>
        <qual:listOfOutputs>
          <qual:output qual:transitionEffect="assignmentLevel" qual:qualitativeSpecies="ID_ErbB3_Y1241"/>
        </qual:listOfOutputs>
        <qual:listOfFunctionTerms>
          <qual:defaultTerm qual:resultLevel="0">
          </qual:defaultTerm>
          <qual:functionTerm qual:resultLevel="1">
            <math xmlns="http://www.w3.org/1998/Math/MathML">            
              <apply>
                <or/>
                <apply>
                  <or/>
                  <apply>
                    <eq/>
                    <ci> ID_EGFR_ErbB3 </ci>
                    <cn type="integer"> 1 </cn>
                  </apply>
                  <apply>
                    <eq/>
                    <ci> ID_ErbB2_ErbB3 </ci>
                    <cn type="integer"> 1 </cn>
                  </apply>
                </apply>
                <apply>
                  <eq/>
                  <ci> ID_ErbB3_ErbB4 </ci>
                  <cn type="integer"> 1 </cn>
                </apply>
              </apply>
            </math>
                                </qual:functionTerm>
        </qual:listOfFunctionTerms>
      </qual:transition>
      <qual:transition qual:id="tr_ErbB3_Y1243">
        <qual:listOfInputs>
          <qual:input qual:thresholdLevel="1" qual:transitionEffect="none" qual:qualitativeSpecies="ID_EGFR_ErbB3" qual:id="tr_ErbB3_Y1243_in_79"/>
          <qual:input qual:thresholdLevel="1" qual:transitionEffect="none" qual:qualitativeSpecies="ID_ErbB2_ErbB3" qual:id="tr_ErbB3_Y1243_in_98"/>
          <qual:input qual:thresholdLevel="1" qual:transitionEffect="none" qual:qualitativeSpecies="ID_ErbB3_ErbB4" qual:id="tr_ErbB3_Y1243_in_108"/>
        </qual:listOfInputs>
        <qual:listOfOutputs>
          <qual:output qual:transitionEffect="assignmentLevel" qual:qualitativeSpecies="ID_ErbB3_Y1243"/>
        </qual:listOfOutputs>
        <qual:listOfFunctionTerms>
          <qual:defaultTerm qual:resultLevel="0">
          </qual:defaultTerm>
          <qual:functionTerm qual:resultLevel="1">
            <math xmlns="http://www.w3.org/1998/Math/MathML">            
              <apply>
                <or/>
                <apply>
                  <or/>
                  <apply>
                    <eq/>
                    <ci> ID_EGFR_ErbB3 </ci>
                    <cn type="integer"> 1 </cn>
                  </apply>
                  <apply>
                    <eq/>
                    <ci> ID_ErbB2_ErbB3 </ci>
                    <cn type="integer"> 1 </cn>
                  </apply>
                </apply>
                <apply>
                  <eq/>
                  <ci> ID_ErbB3_ErbB4 </ci>
                  <cn type="integer"> 1 </cn>
                </apply>
              </apply>
            </math>
                                </qual:functionTerm>
        </qual:listOfFunctionTerms>
      </qual:transition>
      <qual:transition qual:id="tr_ErbB3_Y1257">
        <qual:listOfInputs>
          <qual:input qual:thresholdLevel="1" qual:transitionEffect="none" qual:qualitativeSpecies="ID_EGFR_ErbB3" qual:id="tr_ErbB3_Y1257_in_79"/>
          <qual:input qual:thresholdLevel="1" qual:transitionEffect="none" qual:qualitativeSpecies="ID_ErbB2_ErbB3" qual:id="tr_ErbB3_Y1257_in_98"/>
          <qual:input qual:thresholdLevel="1" qual:transitionEffect="none" qual:qualitativeSpecies="ID_ErbB3_ErbB4" qual:id="tr_ErbB3_Y1257_in_108"/>
        </qual:listOfInputs>
        <qual:listOfOutputs>
          <qual:output qual:transitionEffect="assignmentLevel" qual:qualitativeSpecies="ID_ErbB3_Y1257"/>
        </qual:listOfOutputs>
        <qual:listOfFunctionTerms>
          <qual:defaultTerm qual:resultLevel="0">
          </qual:defaultTerm>
          <qual:functionTerm qual:resultLevel="1">
            <math xmlns="http://www.w3.org/1998/Math/MathML">            
              <apply>
                <or/>
                <apply>
                  <or/>
                  <apply>
                    <eq/>
                    <ci> ID_EGFR_ErbB3 </ci>
                    <cn type="integer"> 1 </cn>
                  </apply>
                  <apply>
                    <eq/>
                    <ci> ID_ErbB2_ErbB3 </ci>
                    <cn type="integer"> 1 </cn>
                  </apply>
                </apply>
                <apply>
                  <eq/>
                  <ci> ID_ErbB3_ErbB4 </ci>
                  <cn type="integer"> 1 </cn>
                </apply>
              </apply>
            </math>
                                </qual:functionTerm>
        </qual:listOfFunctionTerms>
      </qual:transition>
      <qual:transition qual:id="tr_ErbB3_Y1270">
        <qual:listOfInputs>
          <qual:input qual:thresholdLevel="1" qual:transitionEffect="none" qual:qualitativeSpecies="ID_EGFR_ErbB3" qual:id="tr_ErbB3_Y1270_in_79"/>
          <qual:input qual:thresholdLevel="1" qual:transitionEffect="none" qual:qualitativeSpecies="ID_ErbB2_ErbB3" qual:id="tr_ErbB3_Y1270_in_98"/>
          <qual:input qual:thresholdLevel="1" qual:transitionEffect="none" qual:qualitativeSpecies="ID_ErbB3_ErbB4" qual:id="tr_ErbB3_Y1270_in_108"/>
        </qual:listOfInputs>
        <qual:listOfOutputs>
          <qual:output qual:transitionEffect="assignmentLevel" qual:qualitativeSpecies="ID_ErbB3_Y1270"/>
        </qual:listOfOutputs>
        <qual:listOfFunctionTerms>
          <qual:defaultTerm qual:resultLevel="0">
          </qual:defaultTerm>
          <qual:functionTerm qual:resultLevel="1">
            <math xmlns="http://www.w3.org/1998/Math/MathML">            
              <apply>
                <or/>
                <apply>
                  <or/>
                  <apply>
                    <eq/>
                    <ci> ID_EGFR_ErbB3 </ci>
                    <cn type="integer"> 1 </cn>
                  </apply>
                  <apply>
                    <eq/>
                    <ci> ID_ErbB2_ErbB3 </ci>
                    <cn type="integer"> 1 </cn>
                  </apply>
                </apply>
                <apply>
                  <eq/>
                  <ci> ID_ErbB3_ErbB4 </ci>
                  <cn type="integer"> 1 </cn>
                </apply>
              </apply>
            </math>
                                </qual:functionTerm>
        </qual:listOfFunctionTerms>
      </qual:transition>
      <qual:transition qual:id="tr_ErbB3_Y1309">
        <qual:listOfInputs>
          <qual:input qual:thresholdLevel="1" qual:transitionEffect="none" qual:qualitativeSpecies="ID_EGFR_ErbB3" qual:id="tr_ErbB3_Y1309_in_79"/>
          <qual:input qual:thresholdLevel="1" qual:transitionEffect="none" qual:qualitativeSpecies="ID_ErbB2_ErbB3" qual:id="tr_ErbB3_Y1309_in_98"/>
          <qual:input qual:thresholdLevel="1" qual:transitionEffect="none" qual:qualitativeSpecies="ID_ErbB3_ErbB4" qual:id="tr_ErbB3_Y1309_in_108"/>
        </qual:listOfInputs>
        <qual:listOfOutputs>
          <qual:output qual:transitionEffect="assignmentLevel" qual:qualitativeSpecies="ID_ErbB3_Y1309"/>
        </qual:listOfOutputs>
        <qual:listOfFunctionTerms>
          <qual:defaultTerm qual:resultLevel="0">
          </qual:defaultTerm>
          <qual:functionTerm qual:resultLevel="1">
            <math xmlns="http://www.w3.org/1998/Math/MathML">            
              <apply>
                <or/>
                <apply>
                  <or/>
                  <apply>
                    <eq/>
                    <ci> ID_EGFR_ErbB3 </ci>
                    <cn type="integer"> 1 </cn>
                  </apply>
                  <apply>
                    <eq/>
                    <ci> ID_ErbB2_ErbB3 </ci>
                    <cn type="integer"> 1 </cn>
                  </apply>
                </apply>
                <apply>
                  <eq/>
                  <ci> ID_ErbB3_ErbB4 </ci>
                  <cn type="integer"> 1 </cn>
                </apply>
              </apply>
            </math>
                                </qual:functionTerm>
        </qual:listOfFunctionTerms>
      </qual:transition>
      <qual:transition qual:id="tr_ErbB4_ErbB4">
        <qual:listOfInputs>
          <qual:input qual:thresholdLevel="1" qual:transitionEffect="none" qual:qualitativeSpecies="ID_ErbB2_Free" qual:id="tr_ErbB4_ErbB4_in_100"/>
          <qual:input qual:thresholdLevel="1" qual:transitionEffect="none" qual:qualitativeSpecies="ID_ErbB4_Free" qual:id="tr_ErbB4_ErbB4_in_120"/>
          <qual:input qual:thresholdLevel="1" qual:transitionEffect="none" qual:qualitativeSpecies="ID_NRG" qual:id="tr_ErbB4_ErbB4_in_15"/>
        </qual:listOfInputs>
        <qual:listOfOutputs>
          <qual:output qual:transitionEffect="assignmentLevel" qual:qualitativeSpecies="ID_ErbB4_ErbB4"/>
        </qual:listOfOutputs>
        <qual:listOfFunctionTerms>
          <qual:defaultTerm qual:resultLevel="0">
          </qual:defaultTerm>
          <qual:functionTerm qual:resultLevel="1">
            <math xmlns="http://www.w3.org/1998/Math/MathML">            
              <apply>
                <and/>
                <apply>
                  <and/>
                  <apply>
                    <eq/>
                    <ci> ID_NRG </ci>
                    <cn type="integer"> 1 </cn>
                  </apply>
                  <apply>
                    <not/>
                    <apply>
                      <eq/>
                      <ci> ID_ErbB2_Free </ci>
                      <cn type="integer"> 1 </cn>
                    </apply>
                  </apply>
                </apply>
                <apply>
                  <eq/>
                  <ci> ID_ErbB4_Free </ci>
                  <cn type="integer"> 1 </cn>
                </apply>
              </apply>
            </math>
                                </qual:functionTerm>
        </qual:listOfFunctionTerms>
      </qual:transition>
      <qual:transition qual:id="tr_ErbB4_Free">
        <qual:listOfInputs>
          <qual:input qual:thresholdLevel="1" qual:transitionEffect="none" qual:qualitativeSpecies="ID_EGFR_ErbB4" qual:id="tr_ErbB4_Free_in_80"/>
          <qual:input qual:thresholdLevel="1" qual:transitionEffect="none" qual:qualitativeSpecies="ID_ErbB2_ErbB4" qual:id="tr_ErbB4_Free_in_99"/>
          <qual:input qual:thresholdLevel="1" qual:transitionEffect="none" qual:qualitativeSpecies="ID_ErbB3_ErbB4" qual:id="tr_ErbB4_Free_in_108"/>
          <qual:input qual:thresholdLevel="1" qual:transitionEffect="none" qual:qualitativeSpecies="ID_ErbB4_Contr" qual:id="tr_ErbB4_Free_in_11"/>
          <qual:input qual:thresholdLevel="1" qual:transitionEffect="none" qual:qualitativeSpecies="ID_ErbB4_ErbB4" qual:id="tr_ErbB4_Free_in_119"/>
          <qual:input qual:thresholdLevel="1" qual:transitionEffect="none" qual:qualitativeSpecies="ID_ErbB4_Free" qual:id="tr_ErbB4_Free_in_120"/>
        </qual:listOfInputs>
        <qual:listOfOutputs>
          <qual:output qual:transitionEffect="assignmentLevel" qual:qualitativeSpecies="ID_ErbB4_Free"/>
        </qual:listOfOutputs>
        <qual:listOfFunctionTerms>
          <qual:defaultTerm qual:resultLevel="0">
          </qual:defaultTerm>
          <qual:functionTerm qual:resultLevel="1">
            <math xmlns="http://www.w3.org/1998/Math/MathML">            
              <apply>
                <or/>
                <apply>
                  <and/>
                  <apply>
                    <eq/>
                    <ci> ID_ErbB4_Contr </ci>
                    <cn type="integer"> 1 </cn>
                  </apply>
                  <apply>
                    <not/>
                    <apply>
                      <and/>
                      <apply>
                        <and/>
                        <apply>
                          <and/>
                          <apply>
                            <eq/>
                            <ci> ID_EGFR_ErbB4 </ci>
                            <cn type="integer"> 1 </cn>
                          </apply>
                          <apply>
                            <eq/>
                            <ci> ID_ErbB2_ErbB4 </ci>
                            <cn type="integer"> 1 </cn>
                          </apply>
                        </apply>
                        <apply>
                          <eq/>
                          <ci> ID_ErbB3_ErbB4 </ci>
                          <cn type="integer"> 1 </cn>
                        </apply>
                      </apply>
                      <apply>
                        <eq/>
                        <ci> ID_ErbB4_ErbB4 </ci>
                        <cn type="integer"> 1 </cn>
                      </apply>
                    </apply>
                  </apply>
                </apply>
                <apply>
                  <and/>
                  <apply>
                    <eq/>
                    <ci> ID_ErbB4_Free </ci>
                    <cn type="integer"> 1 </cn>
                  </apply>
                  <apply>
                    <not/>
                    <apply>
                      <and/>
                      <apply>
                        <and/>
                        <apply>
                          <and/>
                          <apply>
                            <eq/>
                            <ci> ID_EGFR_ErbB4 </ci>
                            <cn type="integer"> 1 </cn>
                          </apply>
                          <apply>
                            <eq/>
                            <ci> ID_ErbB2_ErbB4 </ci>
                            <cn type="integer"> 1 </cn>
                          </apply>
                        </apply>
                        <apply>
                          <eq/>
                          <ci> ID_ErbB3_ErbB4 </ci>
                          <cn type="integer"> 1 </cn>
                        </apply>
                      </apply>
                      <apply>
                        <eq/>
                        <ci> ID_ErbB4_ErbB4 </ci>
                        <cn type="integer"> 1 </cn>
                      </apply>
                    </apply>
                  </apply>
                </apply>
              </apply>
            </math>
                                </qual:functionTerm>
        </qual:listOfFunctionTerms>
      </qual:transition>
      <qual:transition qual:id="tr_ErbB4_Y1056">
        <qual:listOfInputs>
          <qual:input qual:thresholdLevel="1" qual:transitionEffect="none" qual:qualitativeSpecies="ID_EGFR_ErbB4" qual:id="tr_ErbB4_Y1056_in_80"/>
          <qual:input qual:thresholdLevel="1" qual:transitionEffect="none" qual:qualitativeSpecies="ID_ErbB2_ErbB4" qual:id="tr_ErbB4_Y1056_in_99"/>
          <qual:input qual:thresholdLevel="1" qual:transitionEffect="none" qual:qualitativeSpecies="ID_ErbB3_ErbB4" qual:id="tr_ErbB4_Y1056_in_108"/>
          <qual:input qual:thresholdLevel="1" qual:transitionEffect="none" qual:qualitativeSpecies="ID_ErbB4_ErbB4" qual:id="tr_ErbB4_Y1056_in_119"/>
        </qual:listOfInputs>
        <qual:listOfOutputs>
          <qual:output qual:transitionEffect="assignmentLevel" qual:qualitativeSpecies="ID_ErbB4_Y1056"/>
        </qual:listOfOutputs>
        <qual:listOfFunctionTerms>
          <qual:defaultTerm qual:resultLevel="0">
          </qual:defaultTerm>
          <qual:functionTerm qual:resultLevel="1">
            <math xmlns="http://www.w3.org/1998/Math/MathML">            
              <apply>
                <or/>
                <apply>
                  <or/>
                  <apply>
                    <or/>
                    <apply>
                      <eq/>
                      <ci> ID_EGFR_ErbB4 </ci>
                      <cn type="integer"> 1 </cn>
                    </apply>
                    <apply>
                      <eq/>
                      <ci> ID_ErbB2_ErbB4 </ci>
                      <cn type="integer"> 1 </cn>
                    </apply>
                  </apply>
                  <apply>
                    <eq/>
                    <ci> ID_ErbB3_ErbB4 </ci>
                    <cn type="integer"> 1 </cn>
                  </apply>
                </apply>
                <apply>
                  <eq/>
                  <ci> ID_ErbB4_ErbB4 </ci>
                  <cn type="integer"> 1 </cn>
                </apply>
              </apply>
            </math>
                                </qual:functionTerm>
        </qual:listOfFunctionTerms>
      </qual:transition>
      <qual:transition qual:id="tr_ErbB4_Y1188">
        <qual:listOfInputs>
          <qual:input qual:thresholdLevel="1" qual:transitionEffect="none" qual:qualitativeSpecies="ID_EGFR_ErbB4" qual:id="tr_ErbB4_Y1188_in_80"/>
          <qual:input qual:thresholdLevel="1" qual:transitionEffect="none" qual:qualitativeSpecies="ID_ErbB2_ErbB4" qual:id="tr_ErbB4_Y1188_in_99"/>
          <qual:input qual:thresholdLevel="1" qual:transitionEffect="none" qual:qualitativeSpecies="ID_ErbB3_ErbB4" qual:id="tr_ErbB4_Y1188_in_108"/>
          <qual:input qual:thresholdLevel="1" qual:transitionEffect="none" qual:qualitativeSpecies="ID_ErbB4_ErbB4" qual:id="tr_ErbB4_Y1188_in_119"/>
        </qual:listOfInputs>
        <qual:listOfOutputs>
          <qual:output qual:transitionEffect="assignmentLevel" qual:qualitativeSpecies="ID_ErbB4_Y1188"/>
        </qual:listOfOutputs>
        <qual:listOfFunctionTerms>
          <qual:defaultTerm qual:resultLevel="0">
          </qual:defaultTerm>
          <qual:functionTerm qual:resultLevel="1">
            <math xmlns="http://www.w3.org/1998/Math/MathML">            
              <apply>
                <or/>
                <apply>
                  <or/>
                  <apply>
                    <or/>
                    <apply>
                      <eq/>
                      <ci> ID_EGFR_ErbB4 </ci>
                      <cn type="integer"> 1 </cn>
                    </apply>
                    <apply>
                      <eq/>
                      <ci> ID_ErbB2_ErbB4 </ci>
                      <cn type="integer"> 1 </cn>
                    </apply>
                  </apply>
                  <apply>
                    <eq/>
                    <ci> ID_ErbB3_ErbB4 </ci>
                    <cn type="integer"> 1 </cn>
                  </apply>
                </apply>
                <apply>
                  <eq/>
                  <ci> ID_ErbB4_ErbB4 </ci>
                  <cn type="integer"> 1 </cn>
                </apply>
              </apply>
            </math>
                                </qual:functionTerm>
        </qual:listOfFunctionTerms>
      </qual:transition>
      <qual:transition qual:id="tr_ErbB4_Y1242">
        <qual:listOfInputs>
          <qual:input qual:thresholdLevel="1" qual:transitionEffect="none" qual:qualitativeSpecies="ID_EGFR_ErbB4" qual:id="tr_ErbB4_Y1242_in_80"/>
          <qual:input qual:thresholdLevel="1" qual:transitionEffect="none" qual:qualitativeSpecies="ID_ErbB2_ErbB4" qual:id="tr_ErbB4_Y1242_in_99"/>
          <qual:input qual:thresholdLevel="1" qual:transitionEffect="none" qual:qualitativeSpecies="ID_ErbB3_ErbB4" qual:id="tr_ErbB4_Y1242_in_108"/>
          <qual:input qual:thresholdLevel="1" qual:transitionEffect="none" qual:qualitativeSpecies="ID_ErbB4_ErbB4" qual:id="tr_ErbB4_Y1242_in_119"/>
        </qual:listOfInputs>
        <qual:listOfOutputs>
          <qual:output qual:transitionEffect="assignmentLevel" qual:qualitativeSpecies="ID_ErbB4_Y1242"/>
        </qual:listOfOutputs>
        <qual:listOfFunctionTerms>
          <qual:defaultTerm qual:resultLevel="0">
          </qual:defaultTerm>
          <qual:functionTerm qual:resultLevel="1">
            <math xmlns="http://www.w3.org/1998/Math/MathML">            
              <apply>
                <or/>
                <apply>
                  <or/>
                  <apply>
                    <or/>
                    <apply>
                      <eq/>
                      <ci> ID_EGFR_ErbB4 </ci>
                      <cn type="integer"> 1 </cn>
                    </apply>
                    <apply>
                      <eq/>
                      <ci> ID_ErbB2_ErbB4 </ci>
                      <cn type="integer"> 1 </cn>
                    </apply>
                  </apply>
                  <apply>
                    <eq/>
                    <ci> ID_ErbB3_ErbB4 </ci>
                    <cn type="integer"> 1 </cn>
                  </apply>
                </apply>
                <apply>
                  <eq/>
                  <ci> ID_ErbB4_ErbB4 </ci>
                  <cn type="integer"> 1 </cn>
                </apply>
              </apply>
            </math>
                                </qual:functionTerm>
        </qual:listOfFunctionTerms>
      </qual:transition>
      <qual:transition qual:id="tr_Erk">
        <qual:listOfInputs>
          <qual:input qual:thresholdLevel="1" qual:transitionEffect="none" qual:qualitativeSpecies="ID_Erk" qual:id="tr_Erk_in_124"/>
          <qual:input qual:thresholdLevel="1" qual:transitionEffect="none" qual:qualitativeSpecies="ID_MKPs" qual:id="tr_Erk_in_163"/>
          <qual:input qual:thresholdLevel="1" qual:transitionEffect="none" qual:qualitativeSpecies="ID_Mek" qual:id="tr_Erk_in_155"/>
          <qual:input qual:thresholdLevel="1" qual:transitionEffect="none" qual:qualitativeSpecies="ID_PP2A" qual:id="tr_Erk_in_201"/>
        </qual:listOfInputs>
        <qual:listOfOutputs>
          <qual:output qual:transitionEffect="assignmentLevel" qual:qualitativeSpecies="ID_Erk"/>
        </qual:listOfOutputs>
        <qual:listOfFunctionTerms>
          <qual:defaultTerm qual:resultLevel="0">
          </qual:defaultTerm>
          <qual:functionTerm qual:resultLevel="1">
            <math xmlns="http://www.w3.org/1998/Math/MathML">            
              <apply>
                <or/>
                <apply>
                  <and/>
                  <apply>
                    <eq/>
                    <ci> ID_Erk </ci>
                    <cn type="integer"> 1 </cn>
                  </apply>
                  <apply>
                    <not/>
                    <apply>
                      <and/>
                      <apply>
                        <eq/>
                        <ci> ID_MKPs </ci>
                        <cn type="integer"> 1 </cn>
                      </apply>
                      <apply>
                        <eq/>
                        <ci> ID_PP2A </ci>
                        <cn type="integer"> 1 </cn>
                      </apply>
                    </apply>
                  </apply>
                </apply>
                <apply>
                  <and/>
                  <apply>
                    <eq/>
                    <ci> ID_Mek </ci>
                    <cn type="integer"> 1 </cn>
                  </apply>
                  <apply>
                    <not/>
                    <apply>
                      <and/>
                      <apply>
                        <eq/>
                        <ci> ID_MKPs </ci>
                        <cn type="integer"> 1 </cn>
                      </apply>
                      <apply>
                        <eq/>
                        <ci> ID_PP2A </ci>
                        <cn type="integer"> 1 </cn>
                      </apply>
                    </apply>
                  </apply>
                </apply>
              </apply>
            </math>
                                </qual:functionTerm>
        </qual:listOfFunctionTerms>
      </qual:transition>
      <qual:transition qual:id="tr_ESCRT_0">
        <qual:listOfInputs>
          <qual:input qual:thresholdLevel="1" qual:transitionEffect="none" qual:qualitativeSpecies="ID_EGFR_EGFR_EGF_End" qual:id="tr_ESCRT_0_in_69"/>
          <qual:input qual:thresholdLevel="1" qual:transitionEffect="none" qual:qualitativeSpecies="ID_PIP3_345" qual:id="tr_ESCRT_0_in_191"/>
        </qual:listOfInputs>
        <qual:listOfOutputs>
          <qual:output qual:transitionEffect="assignmentLevel" qual:qualitativeSpecies="ID_ESCRT_0"/>
        </qual:listOfOutputs>
        <qual:listOfFunctionTerms>
          <qual:defaultTerm qual:resultLevel="0">
          </qual:defaultTerm>
          <qual:functionTerm qual:resultLevel="1">
            <math xmlns="http://www.w3.org/1998/Math/MathML">            
              <apply>
                <and/>
                <apply>
                  <eq/>
                  <ci> ID_EGFR_EGFR_EGF_End </ci>
                  <cn type="integer"> 1 </cn>
                </apply>
                <apply>
                  <eq/>
                  <ci> ID_PIP3_345 </ci>
                  <cn type="integer"> 1 </cn>
                </apply>
              </apply>
            </math>
                                </qual:functionTerm>
        </qual:listOfFunctionTerms>
      </qual:transition>
      <qual:transition qual:id="tr_ESCRT_I">
        <qual:listOfInputs>
          <qual:input qual:thresholdLevel="1" qual:transitionEffect="none" qual:qualitativeSpecies="ID_ESCRT_0" qual:id="tr_ESCRT_I_in_125"/>
        </qual:listOfInputs>
        <qual:listOfOutputs>
          <qual:output qual:transitionEffect="assignmentLevel" qual:qualitativeSpecies="ID_ESCRT_I"/>
        </qual:listOfOutputs>
        <qual:listOfFunctionTerms>
          <qual:defaultTerm qual:resultLevel="0">
          </qual:defaultTerm>
          <qual:functionTerm qual:resultLevel="1">
            <math xmlns="http://www.w3.org/1998/Math/MathML">            
              <apply>
                <eq/>
                <ci> ID_ESCRT_0 </ci>
                <cn type="integer"> 1 </cn>
              </apply>
            </math>
                                </qual:functionTerm>
        </qual:listOfFunctionTerms>
      </qual:transition>
      <qual:transition qual:id="tr_ESCRT_II">
        <qual:listOfInputs>
          <qual:input qual:thresholdLevel="1" qual:transitionEffect="none" qual:qualitativeSpecies="ID_ESCRT_I" qual:id="tr_ESCRT_II_in_126"/>
        </qual:listOfInputs>
        <qual:listOfOutputs>
          <qual:output qual:transitionEffect="assignmentLevel" qual:qualitativeSpecies="ID_ESCRT_II"/>
        </qual:listOfOutputs>
        <qual:listOfFunctionTerms>
          <qual:defaultTerm qual:resultLevel="0">
          </qual:defaultTerm>
          <qual:functionTerm qual:resultLevel="1">
            <math xmlns="http://www.w3.org/1998/Math/MathML">            
              <apply>
                <eq/>
                <ci> ID_ESCRT_I </ci>
                <cn type="integer"> 1 </cn>
              </apply>
            </math>
                                </qual:functionTerm>
        </qual:listOfFunctionTerms>
      </qual:transition>
      <qual:transition qual:id="tr_ESCRT_III">
        <qual:listOfInputs>
          <qual:input qual:thresholdLevel="1" qual:transitionEffect="none" qual:qualitativeSpecies="ID_ESCRT_I" qual:id="tr_ESCRT_III_in_126"/>
          <qual:input qual:thresholdLevel="1" qual:transitionEffect="none" qual:qualitativeSpecies="ID_ESCRT_II" qual:id="tr_ESCRT_III_in_127"/>
        </qual:listOfInputs>
        <qual:listOfOutputs>
          <qual:output qual:transitionEffect="assignmentLevel" qual:qualitativeSpecies="ID_ESCRT_III"/>
        </qual:listOfOutputs>
        <qual:listOfFunctionTerms>
          <qual:defaultTerm qual:resultLevel="0">
          </qual:defaultTerm>
          <qual:functionTerm qual:resultLevel="1">
            <math xmlns="http://www.w3.org/1998/Math/MathML">            
              <apply>
                <or/>
                <apply>
                  <eq/>
                  <ci> ID_ESCRT_I </ci>
                  <cn type="integer"> 1 </cn>
                </apply>
                <apply>
                  <eq/>
                  <ci> ID_ESCRT_II </ci>
                  <cn type="integer"> 1 </cn>
                </apply>
              </apply>
            </math>
                                </qual:functionTerm>
        </qual:listOfFunctionTerms>
      </qual:transition>
      <qual:transition qual:id="tr_Fak">
        <qual:listOfInputs>
          <qual:input qual:thresholdLevel="1" qual:transitionEffect="none" qual:qualitativeSpecies="ID_Fak" qual:id="tr_Fak_in_129"/>
          <qual:input qual:thresholdLevel="1" qual:transitionEffect="none" qual:qualitativeSpecies="ID_Integrins" qual:id="tr_Fak_in_151"/>
          <qual:input qual:thresholdLevel="1" qual:transitionEffect="none" qual:qualitativeSpecies="ID_PTEN" qual:id="tr_Fak_in_202"/>
          <qual:input qual:thresholdLevel="1" qual:transitionEffect="none" qual:qualitativeSpecies="ID_Src" qual:id="tr_Fak_in_234"/>
          <qual:input qual:thresholdLevel="1" qual:transitionEffect="none" qual:qualitativeSpecies="ID_Talin" qual:id="tr_Fak_in_237"/>
        </qual:listOfInputs>
        <qual:listOfOutputs>
          <qual:output qual:transitionEffect="assignmentLevel" qual:qualitativeSpecies="ID_Fak"/>
        </qual:listOfOutputs>
        <qual:listOfFunctionTerms>
          <qual:defaultTerm qual:resultLevel="0">
          </qual:defaultTerm>
          <qual:functionTerm qual:resultLevel="1">
            <math xmlns="http://www.w3.org/1998/Math/MathML">            
              <apply>
                <or/>
                <apply>
                  <and/>
                  <apply>
                    <and/>
                    <apply>
                      <eq/>
                      <ci> ID_Integrins </ci>
                      <cn type="integer"> 1 </cn>
                    </apply>
                    <apply>
                      <not/>
                      <apply>
                        <and/>
                        <apply>
                          <eq/>
                          <ci> ID_PTEN </ci>
                          <cn type="integer"> 1 </cn>
                        </apply>
                        <apply>
                          <eq/>
                          <ci> ID_Fak </ci>
                          <cn type="integer"> 1 </cn>
                        </apply>
                      </apply>
                    </apply>
                  </apply>
                  <apply>
                    <eq/>
                    <ci> ID_Talin </ci>
                    <cn type="integer"> 1 </cn>
                  </apply>
                </apply>
                <apply>
                  <and/>
                  <apply>
                    <and/>
                    <apply>
                      <eq/>
                      <ci> ID_Src </ci>
                      <cn type="integer"> 1 </cn>
                    </apply>
                    <apply>
                      <not/>
                      <apply>
                        <and/>
                        <apply>
                          <eq/>
                          <ci> ID_PTEN </ci>
                          <cn type="integer"> 1 </cn>
                        </apply>
                        <apply>
                          <eq/>
                          <ci> ID_Fak </ci>
                          <cn type="integer"> 1 </cn>
                        </apply>
                      </apply>
                    </apply>
                  </apply>
                  <apply>
                    <eq/>
                    <ci> ID_Fak </ci>
                    <cn type="integer"> 1 </cn>
                  </apply>
                </apply>
              </apply>
            </math>
                                </qual:functionTerm>
        </qual:listOfFunctionTerms>
      </qual:transition>
      <qual:transition qual:id="tr_Fer">
        <qual:listOfInputs>
          <qual:input qual:thresholdLevel="1" qual:transitionEffect="none" qual:qualitativeSpecies="ID_E_cadherin" qual:id="tr_Fer_in_64"/>
          <qual:input qual:thresholdLevel="1" qual:transitionEffect="none" qual:qualitativeSpecies="ID_p120_catenin" qual:id="tr_Fer_in_173"/>
        </qual:listOfInputs>
        <qual:listOfOutputs>
          <qual:output qual:transitionEffect="assignmentLevel" qual:qualitativeSpecies="ID_Fer"/>
        </qual:listOfOutputs>
        <qual:listOfFunctionTerms>
          <qual:defaultTerm qual:resultLevel="0">
          </qual:defaultTerm>
          <qual:functionTerm qual:resultLevel="1">
            <math xmlns="http://www.w3.org/1998/Math/MathML">            
              <apply>
                <and/>
                <apply>
                  <eq/>
                  <ci> ID_E_cadherin </ci>
                  <cn type="integer"> 1 </cn>
                </apply>
                <apply>
                  <eq/>
                  <ci> ID_p120_catenin </ci>
                  <cn type="integer"> 1 </cn>
                </apply>
              </apply>
            </math>
                                </qual:functionTerm>
        </qual:listOfFunctionTerms>
      </qual:transition>
      <qual:transition qual:id="tr_Ga_1213">
        <qual:listOfInputs>
          <qual:input qual:thresholdLevel="1" qual:transitionEffect="none" qual:qualitativeSpecies="ID_Ga_1213" qual:id="tr_Ga_1213_in_131"/>
          <qual:input qual:thresholdLevel="1" qual:transitionEffect="none" qual:qualitativeSpecies="ID_Gbg_1213" qual:id="tr_Ga_1213_in_137"/>
          <qual:input qual:thresholdLevel="1" qual:transitionEffect="none" qual:qualitativeSpecies="ID_alpha_1213R" qual:id="tr_Ga_1213_in_27"/>
          <qual:input qual:thresholdLevel="1" qual:transitionEffect="none" qual:qualitativeSpecies="ID_p115RhoGEF" qual:id="tr_Ga_1213_in_172"/>
        </qual:listOfInputs>
        <qual:listOfOutputs>
          <qual:output qual:transitionEffect="assignmentLevel" qual:qualitativeSpecies="ID_Ga_1213"/>
        </qual:listOfOutputs>
        <qual:listOfFunctionTerms>
          <qual:defaultTerm qual:resultLevel="0">
          </qual:defaultTerm>
          <qual:functionTerm qual:resultLevel="1">
            <math xmlns="http://www.w3.org/1998/Math/MathML">            
              <apply>
                <or/>
                <apply>
                  <and/>
                  <apply>
                    <and/>
                    <apply>
                      <eq/>
                      <ci> ID_Ga_1213 </ci>
                      <cn type="integer"> 1 </cn>
                    </apply>
                    <apply>
                      <eq/>
                      <ci> ID_p115RhoGEF </ci>
                      <cn type="integer"> 0 </cn>
                    </apply>
                  </apply>
                  <apply>
                    <eq/>
                    <ci> ID_Gbg_1213 </ci>
                    <cn type="integer"> 1 </cn>
                  </apply>
                </apply>
                <apply>
                  <and/>
                  <apply>
                    <and/>
                    <apply>
                      <eq/>
                      <ci> ID_alpha_1213R </ci>
                      <cn type="integer"> 1 </cn>
                    </apply>
                    <apply>
                      <eq/>
                      <ci> ID_Ga_1213 </ci>
                      <cn type="integer"> 0 </cn>
                    </apply>
                  </apply>
                  <apply>
                    <eq/>
                    <ci> ID_Gbg_1213 </ci>
                    <cn type="integer"> 0 </cn>
                  </apply>
                </apply>
              </apply>
            </math>
                                </qual:functionTerm>
        </qual:listOfFunctionTerms>
      </qual:transition>
      <qual:transition qual:id="tr_Gab1">
        <qual:listOfInputs>
          <qual:input qual:thresholdLevel="1" qual:transitionEffect="none" qual:qualitativeSpecies="ID_EGFR_EGFR" qual:id="tr_Gab1_in_66"/>
          <qual:input qual:thresholdLevel="1" qual:transitionEffect="none" qual:qualitativeSpecies="ID_EGFR_EGFR_EGF_CCP" qual:id="tr_Gab1_in_67"/>
          <qual:input qual:thresholdLevel="1" qual:transitionEffect="none" qual:qualitativeSpecies="ID_EGFR_EGFR_EGF_CCV" qual:id="tr_Gab1_in_68"/>
          <qual:input qual:thresholdLevel="1" qual:transitionEffect="none" qual:qualitativeSpecies="ID_EGFR_EGFR_EGF_End" qual:id="tr_Gab1_in_69"/>
          <qual:input qual:thresholdLevel="1" qual:transitionEffect="none" qual:qualitativeSpecies="ID_EGFR_EGFR_EGF_MVB" qual:id="tr_Gab1_in_71"/>
          <qual:input qual:thresholdLevel="1" qual:transitionEffect="none" qual:qualitativeSpecies="ID_EGFR_EGFR_EGF_PM" qual:id="tr_Gab1_in_72"/>
          <qual:input qual:thresholdLevel="1" qual:transitionEffect="none" qual:qualitativeSpecies="ID_EGFR_EGFR_TGFa_CCP" qual:id="tr_Gab1_in_74"/>
          <qual:input qual:thresholdLevel="1" qual:transitionEffect="none" qual:qualitativeSpecies="ID_EGFR_EGFR_TGFa_CCV" qual:id="tr_Gab1_in_75"/>
          <qual:input qual:thresholdLevel="1" qual:transitionEffect="none" qual:qualitativeSpecies="ID_EGFR_EGFR_TGFa_End" qual:id="tr_Gab1_in_76"/>
          <qual:input qual:thresholdLevel="1" qual:transitionEffect="none" qual:qualitativeSpecies="ID_EGFR_EGFR_TGFa_PM" qual:id="tr_Gab1_in_77"/>
          <qual:input qual:thresholdLevel="1" qual:transitionEffect="none" qual:qualitativeSpecies="ID_EGFR_ErbB2" qual:id="tr_Gab1_in_78"/>
          <qual:input qual:thresholdLevel="1" qual:transitionEffect="none" qual:qualitativeSpecies="ID_EGFR_ErbB3" qual:id="tr_Gab1_in_79"/>
          <qual:input qual:thresholdLevel="1" qual:transitionEffect="none" qual:qualitativeSpecies="ID_EGFR_ErbB4" qual:id="tr_Gab1_in_80"/>
          <qual:input qual:thresholdLevel="1" qual:transitionEffect="none" qual:qualitativeSpecies="ID_Gab1" qual:id="tr_Gab1_in_132"/>
          <qual:input qual:thresholdLevel="1" qual:transitionEffect="none" qual:qualitativeSpecies="ID_Grb2" qual:id="tr_Gab1_in_143"/>
          <qual:input qual:thresholdLevel="1" qual:transitionEffect="none" qual:qualitativeSpecies="ID_PIP3_345" qual:id="tr_Gab1_in_191"/>
          <qual:input qual:thresholdLevel="1" qual:transitionEffect="none" qual:qualitativeSpecies="ID_SHP2" qual:id="tr_Gab1_in_231"/>
        </qual:listOfInputs>
        <qual:listOfOutputs>
          <qual:output qual:transitionEffect="assignmentLevel" qual:qualitativeSpecies="ID_Gab1"/>
        </qual:listOfOutputs>
        <qual:listOfFunctionTerms>
          <qual:defaultTerm qual:resultLevel="0">
          </qual:defaultTerm>
          <qual:functionTerm qual:resultLevel="1">
            <math xmlns="http://www.w3.org/1998/Math/MathML">            
              <apply>
                <or/>
                <apply>
                  <or/>
                  <apply>
                    <or/>
                    <apply>
                      <or/>
                      <apply>
                        <or/>
                        <apply>
                          <or/>
                          <apply>
                            <or/>
                            <apply>
                              <or/>
                              <apply>
                                <or/>
                                <apply>
                                  <or/>
                                  <apply>
                                    <or/>
                                    <apply>
                                      <or/>
                                      <apply>
                                        <or/>
                                        <apply>
                                          <and/>
                                          <apply>
                                            <and/>
                                            <apply>
                                              <and/>
                                              <apply>
                                                <eq/>
                                                <ci> ID_Gab1 </ci>
                                                <cn type="integer"> 1 </cn>
                                              </apply>
                                              <apply>
                                                <not/>
                                                <apply>
                                                  <eq/>
                                                  <ci> ID_SHP2 </ci>
                                                  <cn type="integer"> 1 </cn>
                                                </apply>
                                              </apply>
                                            </apply>
                                            <apply>
                                              <eq/>
                                              <ci> ID_PIP3_345 </ci>
                                              <cn type="integer"> 1 </cn>
                                            </apply>
                                          </apply>
                                          <apply>
                                            <eq/>
                                            <ci> ID_EGFR_EGFR </ci>
                                            <cn type="integer"> 1 </cn>
                                          </apply>
                                        </apply>
                                        <apply>
                                          <eq/>
                                          <ci> ID_EGFR_EGFR_EGF_CCP </ci>
                                          <cn type="integer"> 1 </cn>
                                        </apply>
                                      </apply>
                                      <apply>
                                        <eq/>
                                        <ci> ID_EGFR_EGFR_EGF_CCV </ci>
                                        <cn type="integer"> 1 </cn>
                                      </apply>
                                    </apply>
                                    <apply>
                                      <eq/>
                                      <ci> ID_EGFR_EGFR_EGF_End </ci>
                                      <cn type="integer"> 1 </cn>
                                    </apply>
                                  </apply>
                                  <apply>
                                    <eq/>
                                    <ci> ID_EGFR_EGFR_EGF_MVB </ci>
                                    <cn type="integer"> 1 </cn>
                                  </apply>
                                </apply>
                                <apply>
                                  <eq/>
                                  <ci> ID_EGFR_EGFR_EGF_PM </ci>
                                  <cn type="integer"> 1 </cn>
                                </apply>
                              </apply>
                              <apply>
                                <eq/>
                                <ci> ID_EGFR_EGFR_TGFa_CCP </ci>
                                <cn type="integer"> 1 </cn>
                              </apply>
                            </apply>
                            <apply>
                              <eq/>
                              <ci> ID_EGFR_EGFR_TGFa_CCV </ci>
                              <cn type="integer"> 1 </cn>
                            </apply>
                          </apply>
                          <apply>
                            <eq/>
                            <ci> ID_EGFR_EGFR_TGFa_End </ci>
                            <cn type="integer"> 1 </cn>
                          </apply>
                        </apply>
                        <apply>
                          <eq/>
                          <ci> ID_EGFR_EGFR_TGFa_PM </ci>
                          <cn type="integer"> 1 </cn>
                        </apply>
                      </apply>
                      <apply>
                        <eq/>
                        <ci> ID_EGFR_ErbB2 </ci>
                        <cn type="integer"> 1 </cn>
                      </apply>
                    </apply>
                    <apply>
                      <eq/>
                      <ci> ID_EGFR_ErbB3 </ci>
                      <cn type="integer"> 1 </cn>
                    </apply>
                  </apply>
                  <apply>
                    <eq/>
                    <ci> ID_EGFR_ErbB4 </ci>
                    <cn type="integer"> 1 </cn>
                  </apply>
                </apply>
                <apply>
                  <or/>
                  <apply>
                    <or/>
                    <apply>
                      <or/>
                      <apply>
                        <or/>
                        <apply>
                          <or/>
                          <apply>
                            <or/>
                            <apply>
                              <or/>
                              <apply>
                                <or/>
                                <apply>
                                  <or/>
                                  <apply>
                                    <or/>
                                    <apply>
                                      <or/>
                                      <apply>
                                        <or/>
                                        <apply>
                                          <and/>
                                          <apply>
                                            <and/>
                                            <apply>
                                              <and/>
                                              <apply>
                                                <eq/>
                                                <ci> ID_Grb2 </ci>
                                                <cn type="integer"> 1 </cn>
                                              </apply>
                                              <apply>
                                                <not/>
                                                <apply>
                                                  <eq/>
                                                  <ci> ID_SHP2 </ci>
                                                  <cn type="integer"> 1 </cn>
                                                </apply>
                                              </apply>
                                            </apply>
                                            <apply>
                                              <eq/>
                                              <ci> ID_Gab1 </ci>
                                              <cn type="integer"> 0 </cn>
                                            </apply>
                                          </apply>
                                          <apply>
                                            <eq/>
                                            <ci> ID_EGFR_EGFR </ci>
                                            <cn type="integer"> 1 </cn>
                                          </apply>
                                        </apply>
                                        <apply>
                                          <eq/>
                                          <ci> ID_EGFR_EGFR_EGF_CCP </ci>
                                          <cn type="integer"> 1 </cn>
                                        </apply>
                                      </apply>
                                      <apply>
                                        <eq/>
                                        <ci> ID_EGFR_EGFR_EGF_CCV </ci>
                                        <cn type="integer"> 1 </cn>
                                      </apply>
                                    </apply>
                                    <apply>
                                      <eq/>
                                      <ci> ID_EGFR_EGFR_EGF_End </ci>
                                      <cn type="integer"> 1 </cn>
                                    </apply>
                                  </apply>
                                  <apply>
                                    <eq/>
                                    <ci> ID_EGFR_EGFR_EGF_MVB </ci>
                                    <cn type="integer"> 1 </cn>
                                  </apply>
                                </apply>
                                <apply>
                                  <eq/>
                                  <ci> ID_EGFR_EGFR_EGF_PM </ci>
                                  <cn type="integer"> 1 </cn>
                                </apply>
                              </apply>
                              <apply>
                                <eq/>
                                <ci> ID_EGFR_EGFR_TGFa_CCP </ci>
                                <cn type="integer"> 1 </cn>
                              </apply>
                            </apply>
                            <apply>
                              <eq/>
                              <ci> ID_EGFR_EGFR_TGFa_CCV </ci>
                              <cn type="integer"> 1 </cn>
                            </apply>
                          </apply>
                          <apply>
                            <eq/>
                            <ci> ID_EGFR_EGFR_TGFa_End </ci>
                            <cn type="integer"> 1 </cn>
                          </apply>
                        </apply>
                        <apply>
                          <eq/>
                          <ci> ID_EGFR_EGFR_TGFa_PM </ci>
                          <cn type="integer"> 1 </cn>
                        </apply>
                      </apply>
                      <apply>
                        <eq/>
                        <ci> ID_EGFR_ErbB2 </ci>
                        <cn type="integer"> 1 </cn>
                      </apply>
                    </apply>
                    <apply>
                      <eq/>
                      <ci> ID_EGFR_ErbB3 </ci>
                      <cn type="integer"> 1 </cn>
                    </apply>
                  </apply>
                  <apply>
                    <eq/>
                    <ci> ID_EGFR_ErbB4 </ci>
                    <cn type="integer"> 1 </cn>
                  </apply>
                </apply>
              </apply>
            </math>
                                </qual:functionTerm>
        </qual:listOfFunctionTerms>
      </qual:transition>
      <qual:transition qual:id="tr_Gai">
        <qual:listOfInputs>
          <qual:input qual:thresholdLevel="1" qual:transitionEffect="none" qual:qualitativeSpecies="ID_Gai" qual:id="tr_Gai_in_133"/>
          <qual:input qual:thresholdLevel="1" qual:transitionEffect="none" qual:qualitativeSpecies="ID_Gbg_i" qual:id="tr_Gai_in_138"/>
          <qual:input qual:thresholdLevel="1" qual:transitionEffect="none" qual:qualitativeSpecies="ID_PKA" qual:id="tr_Gai_in_194"/>
          <qual:input qual:thresholdLevel="1" qual:transitionEffect="none" qual:qualitativeSpecies="ID_RGS" qual:id="tr_Gai_in_222"/>
          <qual:input qual:thresholdLevel="1" qual:transitionEffect="none" qual:qualitativeSpecies="ID_alpha_iR" qual:id="tr_Gai_in_29"/>
          <qual:input qual:thresholdLevel="1" qual:transitionEffect="none" qual:qualitativeSpecies="ID_alpha_sL" qual:id="tr_Gai_in_4"/>
          <qual:input qual:thresholdLevel="1" qual:transitionEffect="none" qual:qualitativeSpecies="ID_alpha_sR" qual:id="tr_Gai_in_31"/>
        </qual:listOfInputs>
        <qual:listOfOutputs>
          <qual:output qual:transitionEffect="assignmentLevel" qual:qualitativeSpecies="ID_Gai"/>
        </qual:listOfOutputs>
        <qual:listOfFunctionTerms>
          <qual:defaultTerm qual:resultLevel="0">
          </qual:defaultTerm>
          <qual:functionTerm qual:resultLevel="1">
            <math xmlns="http://www.w3.org/1998/Math/MathML">            
              <apply>
                <or/>
                <apply>
                  <or/>
                  <apply>
                    <and/>
                    <apply>
                      <and/>
                      <apply>
                        <and/>
                        <apply>
                          <eq/>
                          <ci> ID_Gbg_i </ci>
                          <cn type="integer"> 1 </cn>
                        </apply>
                        <apply>
                          <not/>
                          <apply>
                            <and/>
                            <apply>
                              <eq/>
                              <ci> ID_RGS </ci>
                              <cn type="integer"> 1 </cn>
                            </apply>
                            <apply>
                              <eq/>
                              <ci> ID_Gai </ci>
                              <cn type="integer"> 1 </cn>
                            </apply>
                          </apply>
                        </apply>
                      </apply>
                      <apply>
                        <eq/>
                        <ci> ID_RGS </ci>
                        <cn type="integer"> 0 </cn>
                      </apply>
                    </apply>
                    <apply>
                      <eq/>
                      <ci> ID_Gai </ci>
                      <cn type="integer"> 1 </cn>
                    </apply>
                  </apply>
                  <apply>
                    <and/>
                    <apply>
                      <and/>
                      <apply>
                        <and/>
                        <apply>
                          <and/>
[truncated: 594,637 more chars]
